# Supplementary material for: Microenvironmental reorganization in brain tumors following radiotherapy and recurrence revealed by hyperplexed immunofluorescence imaging
Source: Nat Commun. 2024 Apr 15;15:3226. doi: 10.1038/s41467-024-47185-9 (PMC11018859; doi:10.1038/s41467-024-47185-9)
Supplement: Supplementary file 4 — Source Data [file 41467_2024_47185_MOESM4_ESM.xlsx]

## Sheet: Fig. 2
Fig. 2
	PDG		JJO-031794	JJO-031807	JJO-031801	JJO-031795	JJO-031802	JJO-031803	JJO-033643	JJO-033873	JJO-066376	JJO-066996	JJO-066383	JJO-066389	JJO-066396	JJO-066398	JJO-066180
	Untreated		43.72	44.38	36.11	28.45	53.08	60.41	108.26	38.04	31.57	28.65	28.48	23	27	36.63	33.38
	7 Days Post-IR					12.68	13.72	11.06	19.21	3.49	5.56	7.84	6.2	8.06	8.72
	Rebound								75.28	39.92			21.82	13.1	26.52
	BrM		JJO-067128	JJO-067134	JJO-067140	JJO-067129	JJO-067131	JJO-067146	JJO-067130	JJO-067132	JJO-067133
	Untreated		30.39	25.47	25.21	32.81	32.9	33.11	29.9	36.5	40.1
	7 Days Post-IR		20.47	14.95	27.84	24.2	29.7	25.72
	Rebound					56.55	49.2	58.96

## Sheet: Fig. 5A
Fig. 5A
	Image	Treatment	Number of Detections	Astrocyte_A	Astrocyte_B	CD45+	Fibroblast	Neuron_A	Neuron_B	Neutrophil	OPC-Like	TAM_A	TAM_B	TAM_C	TAM_D	T_Cell	Tumor_A	Tumor_B	Tumor_C	Vessel_A	Vessel_B	Vessel_C
	Untreated_31794_1	Untreated	226009	7233	4986	652	1940	17097	6627	14	19053	502	5334	4058	544	404	28214	50038	41847	3206	3013	875
	Untreated_31794_2	Untreated	259755	6500	4154	3383	2240	18934	7421	40	23939	3610	5499	4561	680	1830	30218	52263	48100	3517	3952	994
	Untreated_31794_3	Untreated	225677	7419	3084	3280	2363	16836	5624	32	16144	3513	5593	3541	888	1788	38470	46364	31950	3599	3489	993
	Untreated_31794_4	Untreated	200090	7495	4468	617	1362	18686	3169	15	16560	233	3759	2754	391	386	33785	38457	28989	2587	2491	773
	Untreated_31801_1	Untreated	214709	5912	4235	2010	6965	17604	1991	271	12042	4855	4004	3201	1747	317	39502	38457	33748	2384	4901	919
	Untreated_31801_2	Untreated	244779	6233	3328	1458	10101	15119	5313	154	15149	3701	3791	3152	1869	197	37432	46372	45553	2812	5833	1013
	Untreated_31801_3	Untreated	248165	7524	3855	1825	10532	14980	6965	219	17361	3844	4004	3338	1536	233	34626	48448	42382	3156	5442	713
	Untreated_31801_4	Untreated	172149	4302	2466	1394	4883	17079	143	207	11466	2799	2704	2500	651	223	19108	37605	31291	2063	3428	384
	Untreated_31807_1	Untreated	143915	1928	3299	511	5012	10816	88	41	6233	1629	3147	1799	902	231	24153	39061	22211	1665	3732	691
	Untreated_31807_2	Untreated	192928	3323	4249	1163	3966	14461	201	85	16388	3422	3417	2610	942	393	27538	44933	33939	2440	4633	802
	Untreated_31807_3	Untreated	261163	7785	6769	1285	3275	19003	4967	55	27848	2753	4855	4054	1002	299	25205	53936	52969	3004	4939	862
	Untreated_31807_4	Untreated	110104	1296	3028	344	4849	6960	62	42	2738	1265	2239	871	898	169	25084	29912	12475	1269	2688	542
	Untreated_66180_1	Untreated	116440	2589	3055	70	126	11510	2589		18657	1060	5289	2377	113	40	8356	8936	29063	2554	980	301
	Untreated_66180_2	Untreated	89430	2233	2342	44	159	10777	2572		7350	279	1935	1661	129	41	4154	22030	15907	2443	555	264
	Untreated_66180_3	Untreated	162807	3019	6671	145	661	16269	2154	5	26981	2006	9147	4283	278	53	15359	6874	34735	5091	1407	463
	Untreated_66398_4	Untreated	125991	3085	4080	756	293	11960	2954	12	12241	1773	4042	2026	206	77	17990	10801	30216	3216	2328	318
	Untreated_66398_1	Untreated	128993	2856	4265	715	300	12557	1653	69	12855	1767	4092	2213	175	96	21968	9663	29110	3368	1505	352
	Untreated_66398_2	Untreated	142380	3168	3686	806	472	11543	2432	37	14645	3434	2548	935	137	127	29389	9180	30563	3276	3171	409
	Untreated_66398_3	Untreated	101233	2486	4178	251	389	13259	1142	36	12215	1452	3703	2074	244	70	12177	8148	21394	3358	1299	401
		SUM OF DETECTIONS ACROSS IMAGES ->	2880721	86386	76198	20709	59888	275450	58067	1334	289865	43897	79102	52008	13332	6974	472728	601478	616442	55008	59786	12069
			PERCENT OF DETECTIONS COMPARED TO THE SUM OF ALL DETECTIONS ACROSS IMAGES ->	2.99876	2.6451	0.718883	2.07892	9.56184	2.01571	0.0463079	10.0622	1.52382	2.74591	1.80538	0.462801	0.242092	16.4101	20.8794	21.3989	1.90952	2.07538	0.418958
	Image	Treatment	Number of Detections	Astrocyte_A	Astrocyte_B	CD45+	Fibroblast	Neuron_A	Neuron_B	Neutrophil	OPC-Like	TAM_A	TAM_B	TAM_C	TAM_D	T_Cell	Tumor_A	Tumor_B	Tumor_C	Vessel_A	Vessel_B	Vessel_C
	7day_66376_1	7day	48396	2452	3718	533	275	11542	1369	1055	953	9833	698	640	295	473	409	321	1046	2062	1069	265
	7day_66376_2	7day	53097	3207	3794	670	219	8648	2852	1118	1360	14188	786	639	272	543	436	261	1123	1744	1378	389
	7day_66376_3	7day	53164	2730	5044	586	143	10171	1326	1663	1130	13465	713	510	232	686	845	211	843	1785	1159	320
	7day_66376_4	7day	35969	1545	1189	534	289	12958	660	608	551	6739	842	485	252	355	343	211	820	2054	727	267
	7day_66996_1	7day	28288	1667	469	152	1536	4921	20	216	271	5678	2043	230	63	1740	218	123	379	780	428	50
	7day_66996_2	7day	27562	1838	397	97	1045	6960	636	117	287	3862	1603	309	47	1296	125	80	415	1425	118	104
	7day_66996_3	7day	45316	1709	834	300	3779	6724	87	218	179	10143	1759	196	195	3166	510	209	1052	1196	749	141
	7day_31795_1	7day	47437	2174	3295	2612	5295	7735	2233	231	212	1204	4449	381	461	1830	154	130	234	966	1143	835
	7day_31795_2	7day	62989	1855	4676	5421	11038	5032	3532	279	206	3285	3524	286	493	3169	192	146	284	924	1138	727
	7day_31795_3	7day	65194	2044	4669	4899	11750	5547	3680	170	223	3072	4068	307	407	2794	126	156	276	919	898	783
	7day_31802_1	7day	54468	2219	4637	2893	7144	5795	3133	853	186	4847	3992	230	862	3269	299	150	166	941	1223	630
	7day_31802_2	7day	59468	2159	4740	3460	6558	6150	2254	556	491	3952	7776	250	2201	3355	258	372	343	708	1379	955
	7day_31802_3	7day	58410	2581	4902	2534	2450	10333	3693	1284	181	6500	4472	465	871	3079	173	140	159	1365	1410	400
	7day_31802_4	7day	73789	3370	4463	5123	8898	7378	3372	858	463	6058	6836	601	1962	4473	299	408	269	1387	1534	1202
	7day_31803_1	7day	88077	4572	10277	3406	2157	12617	2038	1579	872	11524	8262	594	1143	4419	799	553	577	2062	2578	883
	7day_31803_2	7day	87068	3943	10464	3989	3621	10228	2839	1718	671	12209	7142	480	721	3345	1547	516	568	1483	2264	530
	7day_31803_3	7day	91492	3901	11494	4900	4131	9629	3326	1373	587	13693	6478	554	1251	3723	1399	559	701	1395	2170	681
		SUM OF DETECTIONS ACROSS IMAGES ->	769553	43966	79062	42109	70328	142368	37050	13896	8823	130252	65443	7157	11728	41715	8132	4546	9255	23196	21365	9162
			PERCENT OF DETECTIONS COMPARED TO THE SUM OF ALL DETECTIONS ACROSS IMAGES ->	5.71319	10.2738	5.47188	9.13881	18.5001	4.81448	1.80572	1.14651	16.9257	8.50403	0.93002	1.524	5.42068	1.05672	0.590733	1.20265	3.01422	2.77629	1.19056
	Image	Treatment	Number of Detections	Astrocyte_A	Astrocyte_B	CD45+	Fibroblast	Neuron_A	Neuron_B	Neutrophil	OPC-Like	TAM_A	TAM_B	TAM_C	TAM_D	T_Cell	Tumor_A	Tumor_B	Tumor_C	Vessel_A	Vessel_B	Vessel_C
	Rebound_33643_1	Rebound	210360	6885	10463	3016	7265	11757	2717	1152	4975	8795	4554	2771	2108	3725	33706	29325	22089	2530	4067	810
	Rebound_33643_2	Rebound	244521	7322	10719	3458	9397	10171	4061	1013	9116	9576	5199	2270	2450	4689	42548	30554	28301	2557	4713	1117
	Rebound_33643_3	Rebound	243879	6874	7711	3380	11256	8592	4784	901	10932	8834	5426	2057	2393	4604	43030	30656	31885	2240	4695	925
	Rebound_33643_4	Rebound	156068	4597	6933	2282	4042	7633	819	889	3081	4337	4356	1541	1624	2645	35163	13202	18674	1909	3131	599
	Rebound_33873_1	Rebound	171595	3531	2602	583	637	13667	478	190	23240	809	3350	1655	1183	222	13546	22252	44056	1699	2936	487
	Rebound_33873_2	Rebound	197791	3904	2976	651	840	15283	1016	277	21185	1506	3275	1547	1299	248	14071	29305	52897	1888	3093	389
	Rebound_33873_3	Rebound	230033	4902	4091	856	1018	16865	1553	339	28684	2165	3875	2031	1824	368	18209	35329	50825	2290	4873	475
	Rebound_33873_4	Rebound	201593	4780	4189	1208	1348	11296	2833	345	25097	3096	3668	1549	1349	560	17783	28777	44173	2342	3938	473
	Rebound_66383_1	Rebound	85730	2608	2717	290	308	9470	2151	36	8574	1942	2491	800	208	251	4942	6845	21630	1610	1446	252
	Rebound_66383_2	Rebound	99274	2254	3532	891	300	9110	3282	62	7960	2182	2553	751	278	306	5210	12660	24467	1932	1299	260
	Rebound_66383_3	Rebound	99015	2344	3735	852	504	9203	2597	68	6601	2933	3079	831	289	444	9158	11308	23200	1824	2081	345
	Rebound_66383_4	Rebound	112168	2740	4546	742	1534	10801	1675	192	8937	4248	3836	1013	348	1008	9460	11705	23978	2344	2191	308
	Rebound_66389_1	Rebound	53957	1175	634	349	313	4448	2395	4	4339	893	3028	772	231	921	5764	5029	13431	1301	1148	131
	Rebound_66389_2	Rebound	50761	3036	1278	230	798	7648	182	28	4451	1307	2464	382	333	1002	9360	2615	4235	1996	331	317
	Rebound_66389_3	Rebound	139103	3109	3290	420	2377	12521	1919	14	20186	1333	7321	1724	693	1902	14663	7416	33345	2887	1629	380
	Rebound_66396_1	Rebound	101775	2286	2131	2473	546	7645	2007	191	4450	4105	3675	936	530	1135	23736	3835	19324	1697	2118	340
	Rebound_66396_2	Rebound	95733	2474	1581	1841	2803	8516	2917	114	3034	3458	2857	1277	879	1049	27658	4333	10857	1707	1703	489
	Rebound_66396_3	Rebound	67745	2477	923	1430	103	8464	824	167	4258	1016	1868	789	246	459	15585	3305	9944	1607	902	163
		SUM OF DETECTIONS ACROSS IMAGES ->	2036249	67298	74051	24952	45389	183090	38210	5982	199100	62535	66875	24696	18265	25538	343592	288451	477311	36360	46294	8260
			PERCENT OF DETECTIONS COMPARED TO THE SUM OF ALL DETECTIONS ACROSS IMAGES ->	3.305	3.63664	1.22539	2.22905	8.99153	1.87649	0.293775	9.77778	3.07109	3.28423	1.21282	0.896992	1.25417	16.8738	14.1658	23.4407	1.78564	2.27349	0.405648

## Sheet: Fig. 5B
Fig. 5B
	Image	Treatment	Number of Detections	Astrocyte_A	Astrocyte_B	CD45+	Fibroblast	Neuron_A	Neutrophil	TAM_A	TAM_B	TAM_C	TAM_D	T_Cell	Tumor_A	Tumor_B	Tumor_C	Tumor_D	Vessel_A	Vessel_B
	Untreated_BrM_67130_1	Untreated	23006	1015	173	5	29	3503	187	67	469	905	18	93	8342	4944	1715	340	799	402
	Untreated_BrM_67130_2	Untreated	37318	2896	619	203	20	5272	1001	612	1334	2298	36	947	12314	5002	2136	535	1361	732
	Untreated_BrM_67130_3	Untreated	21688	2840	529	194	2	3798	613	543	758	1458	15	820	4681	2155	1590	305	931	456
	Untreated_BrM_67132_1	Untreated	31591	1505	393	140	16	4077	295	687	1283	1202	36	1589	12309	4781	1699	143	949	487
	Untreated_BrM_67132_2	Untreated	43480	1473	951	278	60	3595	502	1011	1602	894	58	1967	13315	10813	5549	273	541	598
	Untreated_BrM_67132_3	Untreated	61585	2983	768	227	76	5111	601	1120	2811	1246	57	2695	26662	11222	2912	443	1510	1141
	Untreated_BrM_67133_1	Untreated	124187	2835	1215	354	1146	6010	1062	1637	7197	966	399	5822	60368	23617	4660	2426	2069	2404
	Untreated_BrM_67133_2	Untreated	125207	3289	1027	439	920	5315	1280	1841	6945	936	647	6687	73772	8782	5444	4033	1480	2370
	Untreated_BrM_67133_3	Untreated	135126	3949	900	454	974	5312	1402	2228	8536	816	636	6240	79436	10043	5420	4341	1692	2747
		SUM OF DETECTIONS ACROSS IMAGES ->	603188	22785	6575	2294	3243	41993	6943	9746	30935	10721	1902	26860	291199	81359	31125	12839	11332	11337
			PERCENT OF DETECTIONS COMPARED TO THE SUM OF ALL DETECTIONS ACROSS IMAGES ->	3.77743	1.09004	0.380313	0.537643	6.96184	1.15105	1.61575	5.12858	1.77739	0.315325	4.45301	48.2767	13.4882	5.16008	2.12852	1.87868	1.87951
	Image	Treatment	Number of Detections	Astrocyte_A	Astrocyte_B	CD45+	Fibroblast	Neuron_A	Neutrophil	TAM_A	TAM_B	TAM_C	TAM_D	T_Cell	Tumor_A	Tumor_B	Tumor_C	Tumor_D	Vessel_A	Vessel_B
	7day_BrM_67128_1	7 Days	47434	1185	325	111	510	4272	37	637	2216	921	99	2341	21958	6110	2074	3209	1076	353
	7day_BrM_67128_2	7 Days	42491	972	214	191	239	2614	57	638	1678	449	69	2945	19463	3904	6265	1546	792	455
	7day_BrM_67128_3	7 Days	24481	1792	149	45	56	2930	20	343	1453	347	40	1754	11140	1195	1157	880	790	390
	7day_BrM_67134_1	7 Days	34265	2587	511	578	159	5300	105	2290	488	1390	1020	895	13236	1832	1795	156	1496	427
	7day_BrM_67134_2	7 Days	45650	2824	1099	7	203	5153	95	1704	1885	1158	719	2534	19678	4881	1585	801	1218	106
	7day_BrM_67134_3	7 Days	69464	3035	1026	152	488	6521	197	1536	4053	1400	1567	4140	32728	7117	1706	1182	1850	766
	7day_BrM_67140_1	7 Days	30396	1391	459	191	442	965	33	820	1166	179	242	4058	14196	1910	3168	150	538	488
	7day_BrM_67140_2	7 Days	56264	2230	1528	2726	881	4816	75	1855	1027	623	890	1182	29243	3508	2937	128	1885	730
	7day_BrM_67140_3	7 Days	67070	3708	1031	105	778	5581	67	2542	1951	587	1002	8328	27883	3377	7387	20	1931	792
		SUM OF DETECTIONS ACROSS IMAGES ->	417515	19724	6342	4106	3756	38152	686	12365	15917	7054	5648	28177	189525	33834	28074	8072	11576	4507
			PERCENT OF DETECTIONS COMPARED TO THE SUM OF ALL DETECTIONS ACROSS IMAGES ->	4.72414	1.51899	0.983438	0.899608	9.13788	0.164305	2.96157	3.81232	1.68952	1.35277	6.74874	45.3936	8.10366	6.72407	1.93334	2.77259	1.07948
	Image	Treatment	Number of Detections	Astrocyte_A	Astrocyte_B	CD45+	Fibroblast	Neuron_A	Neutrophil	TAM_A	TAM_B	TAM_C	TAM_D	T_Cell	Tumor_A	Tumor_B	Tumor_C	Tumor_D	Vessel_A	Vessel_B
	Rebound_BrM_67129_1	Rebound	58180	1968	507	56	293	2510	56	616	2430	441	306	4584	30304	3656	8336	711	687	719
	Rebound_BrM_67129_2	Rebound	77422	3390	568	35	703	4705	160	1061	3942	423	314	6278	37963	5271	9817	369	1518	905
	Rebound_BrM_67129_3	Rebound	83224	4519	628	34	732	5374	254	1078	4192	484	546	6465	33464	8748	13222	982	1580	922
	Rebound_BrM_67131_1	Rebound	21575	457	157	1483	151	946	455	699	753	165	12	1533	7884	924	4159	704	774	319
	Rebound_BrM_67131_2	Rebound	68064	947	515	3853	739	2863	936	1534	1860	254	23	4411	36040	2914	6885	2202	1309	779
	Rebound_BrM_67131_3	Rebound	81587	1724	859	5030	875	5080	1076	2540	2513	561	16	6329	39234	2837	8475	1609	2030	799
	Rebound_BrM_67146_1	Rebound	19523	2184	277	9	137	2257	24	130	458	623	24	510	7152	2999	1816	90	629	204
	Rebound_BrM_67146_2	Rebound	30600	2466	705	13	257	3828	106	492	1278	764	26	598	12072	3338	2557	142	1380	578
	Rebound_BrM_67146_3	Rebound	39194	2868	876	20	380	2511	145	418	1900	462	76	933	17715	4003	4675	220	1219	773
		SUM OF DETECTIONS ACROSS IMAGES ->	479369	20523	5092	10533	4267	30074	3212	8568	19326	4177	1343	31641	221828	34690	59942	7029	11126	5998
			PERCENT OF DETECTIONS COMPARED TO THE SUM OF ALL DETECTIONS ACROSS IMAGES ->	4.28125	1.06223	2.19726	0.890128	6.27366	0.670047	1.78735	4.03155	0.871354	0.28016	6.60055	46.275	7.2366	12.5044	1.4663	2.32097	1.25123

## Sheet: Fig. 5C
Fig. 5C
		Untreated	Untreated	Untreated	Untreated	Untreated	Untreated	Untreated	Untreated	Untreated	Untreated	Untreated	Untreated	Untreated	Untreated	Untreated	Untreated	Untreated	Untreated	Untreated	7 Day	7 Day	7 Day	7 Day	7 Day	7 Day	7 Day	7 Day	7 Day	7 Day	7 Day	7 Day	7 Day	7 Day	7 Day	7 Day	7 Day	Rebound	Rebound	Rebound	Rebound	Rebound	Rebound	Rebound	Rebound	Rebound	Rebound	Rebound	Rebound
	Tumor	55.8481	57.6888	55.6794	54.9996	57.8352	58.9503	57.7912	54.0005	57.7778	62.4648	59.1838	57.4463	53.5144	46.2393	53.9389	57.76	57.5516	59.3239	57.7325	27.5087	18.4289	19.2933	21.7376	24.0758	7.34058	25.9684	35.0794	41.0317	44.2285	34.3129	32.9846	26.4065	30.2844	27.5138	34.3153	31.8022	54.4671	59.4827	63.0641	54.2943	48.6335	51.0126	50.059	53.7799	46.6427	52.0319	50.9923	53.5134
	Brain	45.531	42.6685	44.5626	45.2805	41.8955	40.804	42.1023	45.9569	42.0899	37.8037	40.6308	41.9395	46.0263	53.1654	45.3117	41.5987	42.1262	40.3703	42.1679	73.7224	79.1916	78.6472	79.0343	75.3674	92.0305	73.1705	65.8462	58.9112	54.7511	66.1568	66.2729	74.3359	70.1233	72.123	66.0707	68.8643	45.9938	40.5421	36.9969	46.2564	51.0245	48.6265	49.4222	46.1345	52.9201	46.739	48.1471	45.4641
	Border	13.6978	12.1201	25.8782	12.7761	10.2559	9.62006	11.0804	12.752	12.0426	11.0216	11.3666	10.0946	15.7826	15.2839	15.7612	18.0163	15.4076	15.1364	16.103	17.8136	14.404	16.7555	15.8805	14.8322	10.3562	21.2302	24.8049	13.8558	12.0084	13.4551	12.5961	12.8706	10.872	14.8355	17.0318	19.9272	18.204	14.5299	13.2288	15.8767	15.4028	13.3868	12.5	11.6074	20.3893	19.5249	17.294	16.7337
	ECM	3.54921	4.38892	4.75844	2.63529	12.0815	13.5742	14.184	8.7767	10.8871	9.16164	7.07108	11.9588	0.672968	0.51738	1.75816	1.16114	1.9122	2.86135	1.76966	1.08689	2.1652	0.972714	2.61414	4.44588	1.17482	6.7694	17.0535	29.2616	31.6359	20.6331	15.7905	13.7989	18.3894	15.2827	18.5926	20.0606	13.5228	17.8313	19.3537	11.5588	2.04318	2.25021	3.08342	3.8964	0.680262	1.16373	2.23301	2.45441
	Vessel	4.54429	4.74953	4.78883	3.46127	5.79824	5.89448	5.99624	4.6826	6.41285	6.72477	5.71108	6.20453	2.21205	2.37906	3.7025	3.96897	3.72414	4.2099	3.54758	4.41366	3.50881	3.65565	4.14117	2.55397	3.08681	3.08023	4.56572	3.91968	3.44252	5.07734	5.19542	5.09426	5.46316	5.65373	4.84597	4.70068	4.59631	4.67741	4.55443	4.75218	4.30458	3.98528	4.69344	3.96298	3.00967	3.21898	3.81262	4.22749
	Perivascular	40.2984	40.1438	40.681	31.2762	39.6311	40.5478	42.4743	35.3608	44.7945	44.8742	40.1439	44.5082	25.3908	28.1938	36.8319	34.9806	32.5593	32.989	33.8504	40.3222	33.3167	34.9453	40.6817	27.6035	33.3182	30.3802	40.1615	35.9105	31.8077	43.5203	40.7186	44.7753	44.244	42.8916	38.9567	37.4566	36.4317	34.9153	34.1145	36.8754	34.7128	32.3215	34.8208	29.281	27.5269	27.537	30.0829	32.3187
	Boxplot statistics
		Untreated					7 Days					Rebound
		Median	Min	Max	25th percentile	75th percentile	Median	Min	Max	25th percentile	75th percentile	Median	Min	Max	25th percentile	75th percentile
	Tumor	57.6888	46.2393	62.4648	55.3395	57.8132	27.5138	7.34058	44.2285	24.0758	34.3129	51.0026	40.6068	63.0641	48.9196	54.1657
	Brain	42.1262	37.8037	53.1654	41.7471	45.2961	72.123	54.7511	92.0305	66.1568	75.3674	48.3517	36.9969	58.8767	46.0289	50.6239
	Border	12.7761	9.62006	25.8782	11.2235	15.5844	14.8322	10.3562	24.8049	12.8706	17.0318	16.3105	11.6074	26.4174	14.6743	18.0482
	ECM	4.38892	0.51738	14.184	1.84093	10.0244	15.2827	0.972714	31.6359	2.61414	18.5926	2.76892	0.680262	19.3537	2.07123	6.20512
	Vessel	4.6826	2.21205	6.72477	3.71332	5.84636	4.41366	2.55397	5.65373	3.50881	5.07734	4.08297	2.32367	4.75218	3.4036	4.53391
	Perivascular	39.6311	25.3908	44.8742	33.4197	40.6144	38.9567	27.6035	44.7753	33.3182	40.7186	32.697	26.8788	36.8754	29.4815	34.7938
	Two-way ANOVA	Ordinary
	Alpha	0.05
	Source of Variation	% of total variation	P value	P value summary	Significant?
	Interaction	11.8	<0.0001	****	Yes
	Row Factor	82.18	<0.0001	****	Yes
	Column Factor	0.1629	0.0146	*	Yes
	ANOVA table	SS (Type III)	DF	MS	F (DFn, DFd)	P value
	Interaction	16758	10	1676	F (10, 306) = 62.04	P<0.0001
	Row Factor	116738	5	23348	F (5, 306) = 864.4	P<0.0001
	Column Factor	231.4	2	115.7	F (2, 306) = 4.284	P=0.0146
	Residual	8265	306	27.01
	Data summary
	Number of columns (Column Factor)	3
	Number of rows (Row Factor)	6
	Number of values	324
	Within each row, compare columns (simple effects within rows)
	Number of families	6
	Number of comparisons per family	3
	Alpha	0.05
	Tukey's multiple comparisons test	Predicted (LS) mean diff.	95.00% CI of diff.	Below threshold?	Summary	Adjusted P Value
	Tumor
	Untreated vs. 7 Day	28.25	24.16 to 32.33	Yes	****	<0.0001
	Untreated vs. Rebound	5.169	1.143 to 9.196	Yes	**	0.0076
	7 Day vs. Rebound	-23.08	-27.22 to -18.94	Yes	****	<0.0001
	Brain
	Untreated vs. 7 Day	-28.18	-32.27 to -24.10	Yes	****	<0.0001
	Untreated vs. Rebound	-4.796	-8.822 to -0.7700	Yes	*	0.0147
	7 Day vs. Rebound	23.39	19.25 to 27.53	Yes	****	<0.0001
	Border
	Untreated vs. 7 Day	-1.597	-5.683 to 2.490	No	ns	0.6279
	Untreated vs. Rebound	-2.874	-6.900 to 1.153	No	ns	0.2141
	7 Day vs. Rebound	-1.277	-5.417 to 2.863	No	ns	0.748
	ECM
	Untreated vs. 7 Day	-6.942	-11.03 to -2.856	Yes	***	0.0002
	Untreated vs. Rebound	0.4627	-3.563 to 4.489	No	ns	0.9604
	7 Day vs. Rebound	7.405	3.265 to 11.54	Yes	****	<0.0001
	Vessel
	Untreated vs. 7 Day	0.4103	-3.676 to 4.497	No	ns	0.9696
	Untreated vs. Rebound	0.7318	-3.294 to 4.758	No	ns	0.904
	7 Day vs. Rebound	0.3215	-3.818 to 4.461	No	ns	0.9817
	Perivascular
	Untreated vs. 7 Day	-0.3628	-4.449 to 3.724	No	ns	0.9762
	Untreated vs. Rebound	5.238	1.212 to 9.264	Yes	**	0.0067
	7 Day vs. Rebound	5.601	1.461 to 9.740	Yes	**	0.0045
	Test details	Predicted (LS) mean 1	Predicted (LS) mean 2	Predicted (LS) mean diff.	SE of diff.	N1	N2	q	DF
	Tumor
	Untreated vs. 7 Day	56.62	28.37	28.25	1.735	19	17	23.02	306
	Untreated vs. Rebound	56.62	51.45	5.169	1.709	19	18	4.277	306
	7 Day vs. Rebound	28.37	51.45	-23.08	1.758	17	18	18.57	306
	Brain
	Untreated vs. 7 Day	43.26	71.45	-28.18	1.735	19	17	22.97	306
	Untreated vs. Rebound	43.26	48.06	-4.796	1.709	19	18	3.968	306
	7 Day vs. Rebound	71.45	48.06	23.39	1.758	17	18	18.82	306
	Border
	Untreated vs. 7 Day	13.91	15.5	-1.597	1.735	19	17	1.301	306
	Untreated vs. Rebound	13.91	16.78	-2.874	1.709	19	18	2.377	306
	7 Day vs. Rebound	15.5	16.78	-1.277	1.758	17	18	1.027	306
	ECM
	Untreated vs. 7 Day	5.983	12.93	-6.942	1.735	19	17	5.658	306
	Untreated vs. Rebound	5.983	5.52	0.4627	1.709	19	18	0.3828	306
	7 Day vs. Rebound	12.93	5.52	7.405	1.758	17	18	5.958	306
	Vessel
	Untreated vs. 7 Day	4.669	4.259	0.4103	1.735	19	17	0.3345	306
	Untreated vs. Rebound	4.669	3.937	0.7318	1.709	19	18	0.6054	306
	7 Day vs. Rebound	4.259	3.937	0.3215	1.758	17	18	0.2587	306
	Perivascular
	Untreated vs. 7 Day	37.34	37.71	-0.3628	1.735	19	17	0.2957	306
	Untreated vs. Rebound	37.34	32.11	5.238	1.709	19	18	4.333	306
	7 Day vs. Rebound	37.71	32.11	5.601	1.758	17	18	4.506	306
[truncated: 6 more columns]

## Sheet: Fig. 5D
Fig. 5D
		Untreated	Untreated	Untreated	Untreated	Untreated	Untreated	Untreated	Untreated	Untreated	7 Day	7 Day	7 Day	7 Day	7 Day	7 Day	7 Day	7 Day	7 Day	Rebound	Rebound	Rebound	Rebound	Rebound	Rebound	Rebound	Rebound	Rebound
	Tumor	16.2011	24.8247	29.3145	32.7047	42.3222	46.0939	57.0826	58.4561	59.7685	20.6955	24.403	27.4477	32.4948	34.7333	36.7048	38.0245	44.9423	45.9697	22.9327	28.4861	35.7098	44.1424	48.9141	58.5076	60.3482	62.6246	66.1982
	Brain	40.4676	41.1154	42.4173	52.262	57.4454	67.0517	70.1856	74.7475	84.5848	44.1804	51.9428	55.0073	57.1337	61.6509	63.2754	72.5308	73.0867	75.6869	29.0363	29.3633	39.5765	41.1205	50.3704	52.1814	54.3228	67.6081	75.6928
	Border	10.2586	10.2733	11.1064	12.0964	13.0686	13.3897	13.7069	14.3161	20.5274	8.64848	10.2256	11.8729	12.5668	12.8941	13.3767	13.5791	13.6419	14.2568	7.2992	9.20997	9.34952	9.36726	10.611	11.9435	13.1931	13.4411	17.8494
	ECM	0.029727	0.040422	0.052535	0.270477	0.350748	0.464215	0.543573	0.54927	0	0.079966	0.328579	0.342745	0.42654	0.703948	0.768594	0.850077	1.06303	0	0.031193	0.034116	0.048686	0.074951	0.087799	0.103243	0.109445	0.264513	0
	Vessel	2.68726	2.91942	2.97418	3.09915	3.23061	3.50272	3.54991	3.56769	3.61076	1.03161	2.36008	2.50597	2.56169	2.61356	2.65361	2.84977	2.99103	3.02316	2.76369	2.77551	2.84418	2.86739	3.09892	3.21888	3.44762	3.95469	3.99216
	Perivascular	21.9446	23.2237	23.9475	25.7626	26.3206	27.1249	28.5632	28.5798	28.8651	11.2365	19.7357	21.7087	23.7746	25.0923	25.7296	25.8283	26.1705	28.4352	19.2891	20.7108	23.3618	24.659	24.9707	25.0907	26.1549	26.633	32.6081
	Boxplot statistics
		Untreated					7 Days					Rebound
		Median	Min	Max	25th percentile	75th percentile	Median	Min	Max	25th percentile	75th percentile	Median	Min	Max	25th percentile	75th percentile
	Tumor	42.3222	16.2011	59.7685	29.3145	57.0826	34.7333	20.6955	45.9697	27.4477	38.0245	48.9141	22.9327	66.1982	35.7098	60.3482
	Brain	57.4454	40.4676	84.5848	42.4173	70.1856	61.6509	44.1804	75.6869	55.0073	72.5308	50.3704	29.0363	75.6928	39.5765	54.3228
	Border	13.0686	10.2586	20.5274	11.1064	13.7069	12.8941	8.64848	14.2568	11.8729	13.5791	10.611	7.2992	17.8494	9.34952	13.1931
	ECM	0.270477	0	0.54927	0.040422	0.464215	0.42654	0	1.06303	0.328579	0.768594	0.074951	0	0.264513	0.034116	0.103243
	Vessel	3.23061	2.68726	3.61076	2.97418	3.54991	2.61356	1.03161	3.02316	2.50597	2.84977	3.09892	2.76369	3.99216	2.84418	3.44762
	Perivascular	26.3206	21.9446	28.8651	23.9475	28.5632	25.0923	11.2365	28.4352	21.7087	25.8283	24.9707	19.2891	32.6081	23.3618	26.1549
	Two-way ANOVA	Ordinary
	Alpha	0.05
	Source of Variation	% of total variation	P value	P value summary	Significant?
	Interaction	2.105	0.014	*	Yes
	Row Factor	84.83	<0.0001	****	Yes
	Column Factor	0.07462	0.6621	ns	No
	ANOVA table	SS	DF	MS	F (DFn, DFd)	P value
	Interaction	1653	10	165.3	F (10, 144) = 2.334	P=0.0140
	Row Factor	66613	5	13323	F (5, 144) = 188.0	P<0.0001
	Column Factor	58.6	2	29.3	F (2, 144) = 0.4135	P=0.6621
	Residual	10202	144	70.85
	Data summary
	Number of columns (Column Factor)	3
	Number of rows (Row Factor)	6
	Number of values	162
	Number of families	6
	Number of comparisons per family	3
	Alpha	0.05
	Tukey's multiple comparisons test	Mean Diff.	95.00% CI of diff.	Below threshold?	Summary	Adjusted P Value
	Tumor
	Untreated vs. 7 Day	6.817	-2.580 to 16.21	No	ns	0.202
	Untreated vs. Rebound	-6.788	-16.19 to 2.608	No	ns	0.2046
	7 Day vs. Rebound	-13.61	-23.00 to -4.209	Yes	**	0.0023
	Brain
	Untreated vs. 7 Day	-2.691	-12.09 to 6.706	No	ns	0.7766
	Untreated vs. Rebound	10.11	0.7149 to 19.51	Yes	*	0.0317
	7 Day vs. Rebound	12.8	3.406 to 22.20	Yes	**	0.0044
	Border
	Untreated vs. 7 Day	0.8534	-8.543 to 10.25	No	ns	0.9748
	Untreated vs. Rebound	1.831	-7.566 to 11.23	No	ns	0.8894
	7 Day vs. Rebound	0.9776	-8.419 to 10.37	No	ns	0.9671
	ECM
	Untreated vs. 7 Day	-0.2514	-9.648 to 9.145	No	ns	0.9978
	Untreated vs. Rebound	0.1719	-9.225 to 9.569	No	ns	0.999
	7 Day vs. Rebound	0.4233	-8.973 to 9.820	No	ns	0.9937
	Vessel
	Untreated vs. 7 Day	0.7279	-8.669 to 10.12	No	ns	0.9816
	Untreated vs. Rebound	0.01985	-9.377 to 9.417	No	ns	>0.9999
	7 Day vs. Rebound	-0.7081	-10.10 to 8.689	No	ns	0.9826
	Perivascular
	Untreated vs. 7 Day	2.958	-6.439 to 12.35	No	ns	0.7369
	Untreated vs. Rebound	1.206	-8.191 to 10.60	No	ns	0.9504
	7 Day vs. Rebound	-1.752	-11.15 to 7.645	No	ns	0.8982
	Test details	Mean 1	Mean 2	Mean Diff.	SE of diff.	N1	N2	q	DF
	Tumor
	Untreated vs. 7 Day	40.75	33.94	6.817	3.968	9	9	2.43	144
	Untreated vs. Rebound	40.75	47.54	-6.788	3.968	9	9	2.419	144
	7 Day vs. Rebound	33.94	47.54	-13.61	3.968	9	9	4.849	144
	Brain
	Untreated vs. 7 Day	58.92	61.61	-2.691	3.968	9	9	0.9591	144
	Untreated vs. Rebound	58.92	48.81	10.11	3.968	9	9	3.604	144
	7 Day vs. Rebound	61.61	48.81	12.8	3.968	9	9	4.563	144
	Border
	Untreated vs. 7 Day	13.19	12.34	0.8534	3.968	9	9	0.3042	144
	Untreated vs. Rebound	13.19	11.36	1.831	3.968	9	9	0.6526	144
	7 Day vs. Rebound	12.34	11.36	0.9776	3.968	9	9	0.3484	144
	ECM
	Untreated vs. 7 Day	0.2557	0.5071	-0.2514	3.968	9	9	0.0896	144
	Untreated vs. Rebound	0.2557	0.08377	0.1719	3.968	9	9	0.06126	144
	7 Day vs. Rebound	0.5071	0.08377	0.4233	3.968	9	9	0.1509	144
	Vessel
	Untreated vs. 7 Day	3.238	2.51	0.7279	3.968	9	9	0.2594	144
	Untreated vs. Rebound	3.238	3.218	0.01985	3.968	9	9	0.007075	144
	7 Day vs. Rebound	2.51	3.218	-0.7081	3.968	9	9	0.2524	144
	Perivascular
	Untreated vs. 7 Day	26.04	23.08	2.958	3.968	9	9	1.054	144
	Untreated vs. Rebound	26.04	24.83	1.206	3.968	9	9	0.4298	144
	7 Day vs. Rebound	23.08	24.83	-1.752	3.968	9	9	0.6244	144

## Sheet: Fig. 5E
Fig. 5E
	BORDER	Untreated	Untreated	Untreated	Untreated	Untreated	Untreated	Untreated	Untreated	Untreated	Untreated	Untreated	Untreated	Untreated	Untreated	Untreated	Untreated	Untreated	Untreated	Untreated	7 Day	7 Day	7 Day	7 Day	7 Day	7 Day	7 Day	7 Day	7 Day	7 Day	7 Day	7 Day	7 Day	7 Day	7 Day	7 Day	7 Day	Rebound	Rebound	Rebound	Rebound	Rebound	Rebound	Rebound	Rebound	Rebound	Rebound	Rebound	Rebound
	Astrocyte_B	3.05158	2.00968	2.07269	1.8446	3.91273	3.69671	4.4587	3.306	2.50848	1.88113	3.96568	3.89706	3.94089	4.3507	6.61621	4.60543	4.60911	3.50877	4.29036	9.00621	7.49104	16.2678	5.0538	2.5127	2.51637	3.38284	11.4235	15.7295	13.5558	13.9111	13.7536	11.1763	10.0072	20.7222	19.898	24.6136	14.6852	13.8299	11.1811	16.779	5.05271	5.81677	5.29535	4.17733	5.00776	5.29984	5.29568	4.89072
	Neuron_A	16.215	16.1705	17.793	21.621	16.7779	14.481	11.0505	17.2033	20.4435	23.364	10.8802	16.1949	24.9522	28.1407	23.9258	21.6248	23.799	21.9039	31.1814	24.8571	9.69493	9.12936	33.7463	15.048	10.2378	5.06394	13.5765	11.3055	8.03461	9.81772	8.16664	8.47167	6.63547	7.74346	8.68893	6.68885	10.621	7.67091	8.2284	9.10885	15.8922	18.5307	18.6464	17.5868	16.6782	18.59	18.3407	21.3454
	TAM_A	0.298322	0.148865	0.0632511	0.171401	0.504868	0.368771	0.400962	0.83729	0.496849	0.25015	0.730855	0.459559	0.130693	0.039672	0.268555	0.232346	0.141819	0.342572	0.183001	30.6087	51.1562	47.6687	29.2468	32.1852	44.5019	44.7401	4.27265	5.05309	5.68603	8.37864	5.07656	12.5358	12.863	9.63724	9.68615	11.7419	6.5471	4.25263	4.91207	5.90266	0.359235	0.535869	0.354096	0.292505	3.03396	2.53647	2.92145	2.50806
	Tumor_A	9.20447	8.79543	10.2905	12.3408	8.94338	9.30023	7.88292	7.60466	9.6825	7.01421	7.28948	12.9228	8.7162	6.46654	11.6943	19.1021	27.0254	25.7241	19.4795	1.01863	1.36793	1.37198	1.2553	0.592885	0.551534	0.866337	0.356983	0.294927	0.370828	0.431724	0.675955	0.486548	0.467963	0.622843	0.672542	0.436681	8.49002	8.00971	8.41294	11.1394	9.57439	9.58513	10.4539	10.2377	10.9464	7.6013	10.962	6.15371
	Tumor_C	17.862	16.9334	10.6311	16.1933	14.0822	15.6953	13.8573	18.7139	16.1294	14.7989	18.3667	16.0662	14.6577	12.3248	15.2262	15.1606	9.14731	12.8205	7.21838	3.04348	2.71415	1.37198	3.73329	1.49633	2.44743	3.5788	0.814369	1.31734	0.885867	0.783499	0.77252	0.60103	0.683945	1.55711	1.43012	2.06557	6.02642	8.70752	8.76574	6.11641	17.7353	17.9516	14.1799	15.7221	24.3751	23.9384	21.8182	21.4708
	Boxplot statistics
		Untreated					7 Days					Rebound
		Median	Min	Max	25th percentile	75th percentile	Median	Min	Max	25th percentile	75th percentile	Median	Min	Max	25th percentile	75th percentile
	Astrocyte_B	3.89706	1.8446	6.61621	2.78003	4.32053	11.4235	2.5127	24.6136	7.49104	15.7295	5.03024	1.8225	16.779	3.64117	5.68754
	Neuron_A	20.4435	10.8802	31.1814	16.2049	23.5815	9.12936	5.06394	33.7463	8.03461	11.3055	15.8982	7.67091	21.3454	11.3393	18.1522
	TAM_A	0.268555	0.039672	0.83729	0.160133	0.430261	12.5358	4.27265	51.1562	8.37864	32.1852	2.78956	0.227347	6.5471	0.585142	4.72339
	Tumor_A	9.30023	6.46654	27.0254	8.29956	12.6318	0.592885	0.294927	1.37198	0.436681	0.866337	10.3458	5.59435	25.3111	8.43221	11.3278
	Tumor_C	15.1606	7.21838	18.7139	13.3389	16.1613	1.43012	0.60103	3.73329	0.814369	2.44743	14.951	6.02642	27.7119	10.412	21.0467
	Two-way ANOVA	Ordinary
	Alpha	0.05
	Source of Variation	% of total variation	P value	P value summary	Significant?
	Interaction	43.57	<0.0001	****	Yes
	Row Factor	11.02	<0.0001	****	Yes
	Column Factor	0.1568	0.6374	ns	No
	ANOVA table	SS (Type III)	DF	MS	F (DFn, DFd)	P value
	Interaction	9431	8	1179	F (8, 255) = 31.35	P<0.0001
	Row Factor	2384	4	596.1	F (4, 255) = 15.85	P<0.0001
	Column Factor	33.94	2	16.97	F (2, 255) = 0.4512	P=0.6374
	Residual	9590	255	37.61
	Data summary
	Number of columns (Column Factor)	3
	Number of rows (Row Factor)	5
	Number of values	270
	Within each row, compare columns (simple effects within rows)
	Number of families	5
	Number of comparisons per family	3
	Alpha	0.05
	Tukey's multiple comparisons test	Predicted (LS) mean diff.	95.00% CI of diff.	Below threshold?	Summary	Adjusted P Value
	Astrocyte_B
	Untreated vs. 7 Day	-8.218	-13.04 to -3.392	Yes	***	0.0002
	Untreated vs. Rebound	-2.798	-7.554 to 1.957	No	ns	0.3491
	7 Day vs. Rebound	5.42	0.5304 to 10.31	Yes	*	0.0256
	Neuron_A
	Untreated vs. 7 Day	8.297	3.471 to 13.12	Yes	***	0.0002
	Untreated vs. Rebound	4.911	0.1559 to 9.667	Yes	*	0.0411
	7 Day vs. Rebound	-3.386	-8.276 to 1.503	No	ns	0.2338
	TAM_A
	Untreated vs. 7 Day	-21.15	-25.98 to -16.33	Yes	****	<0.0001
	Untreated vs. Rebound	-2.569	-7.324 to 2.186	No	ns	0.4114
	7 Day vs. Rebound	18.58	13.69 to 23.47	Yes	****	<0.0001
	Tumor_A
	Untreated vs. 7 Day	11.38	6.555 to 16.21	Yes	****	<0.0001
	Untreated vs. Rebound	0.3381	-4.417 to 5.093	No	ns	0.9846
	7 Day vs. Rebound	-11.04	-15.93 to -6.154	Yes	****	<0.0001
	Tumor_C
	Untreated vs. 7 Day	12.8	7.970 to 17.62	Yes	****	<0.0001
	Untreated vs. Rebound	-1.05	-5.805 to 3.705	No	ns	0.8614
	7 Day vs. Rebound	-13.85	-18.74 to -8.958	Yes	****	<0.0001
	Test details	Predicted (LS) mean 1	Predicted (LS) mean 2	Predicted (LS) mean diff.	SE of diff.	N1	N2	q	DF
	Astrocyte_B
	Untreated vs. 7 Day	3.607	11.82	-8.218	2.047	19	17	5.677	255
	Untreated vs. Rebound	3.607	6.405	-2.798	2.017	19	18	1.962	255
	7 Day vs. Rebound	11.82	6.405	5.42	2.074	17	18	3.696	255
	Neuron_A
	Untreated vs. 7 Day	19.88	11.58	8.297	2.047	19	17	5.731	255
	Untreated vs. Rebound	19.88	14.97	4.911	2.017	19	18	3.443	255
	7 Day vs. Rebound	11.58	14.97	-3.386	2.074	17	18	2.309	255
	TAM_A
	Untreated vs. 7 Day	0.3195	21.47	-21.15	2.047	19	17	14.61	255
	Untreated vs. Rebound	0.3195	2.888	-2.569	2.017	19	18	1.801	255
	7 Day vs. Rebound	21.47	2.888	18.58	2.074	17	18	12.67	255
	Tumor_A
	Untreated vs. 7 Day	12.08	0.6966	11.38	2.047	19	17	7.862	255
	Untreated vs. Rebound	12.08	11.74	0.3381	2.017	19	18	0.2371	255
	7 Day vs. Rebound	0.6966	11.74	-11.04	2.074	17	18	7.53	255
	Tumor_C
	Untreated vs. 7 Day	14.52	1.723	12.8	2.047	19	17	8.84	255
	Untreated vs. Rebound	14.52	15.57	-1.05	2.017	19	18	0.7362	255
	7 Day vs. Rebound	1.723	15.57	-13.85	2.074	17	18	9.442	255
	PERIVASCULAR	Untreated	Untreated	Untreated	Untreated	Untreated	Untreated	Untreated	Untreated	Untreated	Untreated	Untreated	Untreated	Untreated	Untreated	Untreated	Untreated	Untreated	Untreated	Untreated	7 Day	7 Day	7 Day	7 Day	7 Day	7 Day	7 Day	7 Day	7 Day	7 Day	7 Day	7 Day	7 Day	7 Day	7 Day	7 Day	7 Day	Rebound	Rebound	Rebound	Rebound	Rebound	Rebound	Rebound	Rebound	Rebound	Rebound	Rebound	Rebound
	Astrocyte_B	2.79984	2.14369	1.80009	2.90132	3.00765	1.88536	2.11198	2.3907	3.11991	2.9881	3.83376	3.60158	3.54015	3.37904	5.7084	4.5076	4.72326	3.27009	5.50265	9.23586	11.6921	11.7107	12.3736	11.7064	14.7635	10.0652	19.8465	20.273	21.062	17.7168	15.098	22.8274	6.55032	2.25978	1.97044	2.90006	8.21276	7.42004	5.43632	7.81681	1.83775	2.1625	2.46231	3.71748	4.29755	5.6952	5.6316	6.71541
	Fibroblast	0.802953	1.07184	1.66846	0.986731	5.74591	6.50516	6.97371	5.73207	5.43554	3.14802	2.02078	6.63194	0.0563649	0.0212185	0.160986	0.101143	0.122917	0.0728034	0.0854117	28.817	31.0366	33.2041	23.4775	20.5493	9.23037	23.4292	4.66164	6.52495	6.90064	0.965447	0.501089	0.30198	0.954043	14.6243	19.794	20.2796	4.72158	5.41877	6.151	4.03521	0.500866	0.659579	0.435936	0.874129	0.396994	0.457302	0.67243	2.21887
	TAM_A	0.321504	1.86767	2.16396	0.207159	3.47277	2.27937	2.39434	2.68796	1.60225	2.31794	1.32169	1.58637	1.12513	0.397846	1.73918	1.95712	2.02632	3.52035	1.90255	5.45922	9.54268	8.98514	16.7689	13.0539	25.7398	16.6217	27.3899	25.1913	25.3373	36.6955	56.5142	46.7845	39.3601	42.8808	48.6341	42.1239	6.10514	5.33925	5.1803	3.97554	0.826708	1.22399	1.62643	2.39817	3.25689	3.60653	4.95017	6.05588
	T_Cell	0.24961	1.04622	1.23415	0.354351	0.195734	0.106642	0.134615	0.182282	0.212119	0.26654	0.160674	0.157464	0.0433576	0.0477416	0.035628	0.0775429	0.0741116	0.125889	0.0896823	7.72226	9.65447	8.41709	10.5014	8.46863	11.0084	9.40613	9.97903	8.29268	9.22516	1.84621	1.99346	2.84085	1.97789	9.71891	6.49351	12.8103	2.66965	3.2018	3.03519	2.80264	0.215987	0.214937	0.2253	0.450063	0.254384	0.570817	0.627402	1.61814
	Tumor_A	17.173	15.921	22.2743	23.4962	21.787	19.1418	17.5164	11.9605	21.0603	17.8382	13.3761	27.6936	10.2216	6.39737	14.0889	18.6592	22.3076	27.4681	16.8176	0.609846	0.442073	0.245794	0.726275	0.640996	0.532768	0.685239	1.63269	3.2938	2.83956	1.20257	1.33987	3.72442	1.67539	1.72699	1.47783	2.50365	24.2142	24.3191	24.799	34.8531	11.2052	10.9421	12.4502	13.5344	10.0752	8.85739	13.6467	11.3295
	Boxplot statistics
		Untreated					7 Days					Rebound
		Median	Min	Max	25th percentile	75th percentile	Median	Min	Max	25th percentile	75th percentile	Median	Min	Max	25th percentile	75th percentile
	Astrocyte_B	3.11991	1.80009	5.7084	2.59527	3.71767	11.7107	1.97044	22.8274	9.23586	17.7168	3.38196	1.42611	8.21276	2.47802	5.6793
	Fibroblast	1.07184	0.0212185	6.97371	0.11203	5.58381	14.6243	0.30198	33.2041	4.66164	23.4292	0.902168	0.216004	6.151	0.540544	3.79885
	TAM_A	1.90255	0.207159	3.52035	1.45403	2.29866	25.7398	5.45922	56.5142	16.6217	42.1239	3.79103	0.826708	7.51596	2.40896	5.29951
	T_Cell	0.157464	0.035628	1.23415	0.0836126	0.230864	8.46863	1.84621	12.8103	6.49351	9.71891	1.62919	0.214937	3.2018	0.480251	2.61797
	Tumor_A	17.8382	6.39737	27.6936	15.0049	22.0307	1.33987	0.245794	3.72442	0.640996	1.72699	14.2613	8.85739	40.644	11.6097	28.4174
	Two-way ANOVA	Ordinary
	Alpha	0.05
	Source of Variation	% of total variation	P value	P value summary	Significant?
	Interaction	41.27	<0.0001	****	Yes
	Row Factor	12.9	<0.0001	****	Yes
	Column Factor	10.92	<0.0001	****	Yes
	ANOVA table	SS (Type III)	DF	MS	F (DFn, DFd)	P value
	Interaction	11539	8	1442	F (8, 255) = 38.32	P<0.0001
	Row Factor	3606	4	901.5	F (4, 255) = 23.95	P<0.0001
	Column Factor	3052	2	1526	F (2, 255) = 40.55	P<0.0001
	Residual	9598	255	37.64
	Data summary
	Number of columns (Column Factor)	3
	Number of rows (Row Factor)	5
	Number of values	270
	Number of families	5
	Number of comparisons per family	3
	Alpha	0.05
	Tukey's multiple comparisons test	Predicted (LS) mean diff.	95.00% CI of diff.	Below threshold?	Summary	Adjusted P Value
	Astrocyte_B
	Untreated vs. 7 Day	-9.147	-13.97 to -4.318	Yes	****	<0.0001
	Untreated vs. Rebound	-0.881	-5.638 to 3.876	No	ns	0.9003
	7 Day vs. Rebound	8.266	3.374 to 13.16	Yes	***	0.0003
	Fibroblast
	Untreated vs. 7 Day	-11.93	-16.76 to -7.106	Yes	****	<0.0001
	Untreated vs. Rebound	0.2523	-4.505 to 5.009	No	ns	0.9914
	7 Day vs. Rebound	12.19	7.296 to 17.08	Yes	****	<0.0001
	TAM_A
	Untreated vs. 7 Day	-26.82	-31.64 to -21.99	Yes	****	<0.0001
	Untreated vs. Rebound	-1.992	-6.749 to 2.765	No	ns	0.5856
	7 Day vs. Rebound	24.82	19.93 to 29.71	Yes	****	<0.0001
	T_Cell
	Untreated vs. 7 Day	-7.416	-12.24 to -2.587	Yes	**	0.001
	Untreated vs. Rebound	-1.276	-6.033 to 3.481	No	ns	0.8025
	7 Day vs. Rebound	6.14	1.249 to 11.03	Yes	**	0.0094
	Tumor_A
	Untreated vs. 7 Day	16.68	11.85 to 21.51	Yes	****	<0.0001
	Untreated vs. Rebound	-1.86	-6.617 to 2.897	No	ns	0.627
	7 Day vs. Rebound	-18.54	-23.43 to -13.65	Yes	****	<0.0001
	Test details	Predicted (LS) mean 1	Predicted (LS) mean 2	Predicted (LS) mean diff.	SE of diff.	N1	N2	q	DF
	Astrocyte_B
	Untreated vs. 7 Day	3.327	12.47	-9.147	2.048	19	17	6.316	255
	Untreated vs. Rebound	3.327	4.208	-0.881	2.018	19	18	0.6174	255
	7 Day vs. Rebound	12.47	4.208	8.266	2.075	17	18	5.634	255
	Fibroblast
	Untreated vs. 7 Day	2.492	14.43	-11.93	2.048	19	17	8.241	255
	Untreated vs. Rebound	2.492	2.239	0.2523	2.018	19	18	0.1768	255
	7 Day vs. Rebound	14.43	2.239	12.19	2.075	17	18	8.307	255
	TAM_A
	Untreated vs. 7 Day	1.836	28.65	-26.82	2.048	19	17	18.52	255
	Untreated vs. Rebound	1.836	3.828	-1.992	2.018	19	18	1.396	255
	7 Day vs. Rebound	28.65	3.828	24.82	2.075	17	18	16.92	255
	T_Cell
	Untreated vs. 7 Day	0.2523	7.668	-7.416	2.048	19	17	5.12	255
	Untreated vs. Rebound	0.2523	1.528	-1.276	2.018	19	18	0.8941	255
	7 Day vs. Rebound	7.668	1.528	6.14	2.075	17	18	4.185	255
	Tumor_A
	Untreated vs. 7 Day	18.17	1.488	16.68	2.048	19	17	11.52	255
	Untreated vs. Rebound	18.17	20.03	-1.86	2.018	19	18	1.304	255
	7 Day vs. Rebound	1.488	20.03	-18.54	2.075	17	18	12.64	255
	FIBROSIS	Untreated	Untreated	Untreated	Untreated	Untreated	Untreated	Untreated	Untreated	Untreated	Untreated	Untreated	Untreated	Untreated	Untreated	Untreated	Untreated	Untreated	Untreated	Untreated	7 Day	7 Day	7 Day	7 Day	7 Day	7 Day	7 Day	7 Day	7 Day	7 Day	7 Day	7 Day	7 Day	7 Day	7 Day	7 Day	7 Day	Rebound	Rebound	Rebound	Rebound	Rebound	Rebound	Rebound	Rebound	Rebound	Rebound	Rebound	Rebound
	Fibroblast	14.9673	12.3336	14.5746	15.1568	23.8537	26.6532	26.6631	27.5688	29.2363	19.829	16.3718	33.8	12.5189	21.0309	17.2121	13.0764	11.0546	9.8444	14.3548	15.5596	5.62622	9.49299	10.1889	38.8859	36.9159	45.6129	39.4186	42.0401	43.7451	36.9307	34.684	15.3948	35.5867	7.67761	12.1682	12.0676	22.4759	24.0681	28.6856	20.5071	11.5323	11.4542	9.64111	10.1841	28.8435	19.8847	16.7275	37.9067
	TAM_A	1.85488	4.63822	3.64366	1.13895	4.96848	2.96076	3.45909	4.38467	2.48848	3.76727	2.59414	2.09191	4.52489	0	5.9798	2.89057	6.42923	10.2334	1.83664	20.9281	28.0333	19.849	27.4354	32.2016	22.4299	22.4953	5.4442	9.68955	8.97993	14.6768	10.2606	24.3876	11.7236	29.9114	28.879	28.6807	9.17846	8.32658	7.90702	5.27943	0.892004	1.37563	1.32137	2.54979	2.58503	6.62824	9.27566	7.76166
	T_Cell	0.944937	3.46051	4.56524	1.55949	0.4161	0.240061	0.28079	0.357218	0.678078	0.867069	0.561865	0.568275	0.15083	0	0.121212	0.275292	0.277521	0.418911	0.0483325	2.2748	1.71233	3.0205	2.6839	8.38196	4.04984	9.30305	7.0242	8.4773	7.83364	9.56319	7.36808	10.0972	8.66503	9.14105	7.0243	7.85344	7.22973	9.21461	8.97854	6.66306	1.05129	0.673779	1.07667	1.64454	2.44898	2.01729	1.71965	5.09604
	Vessel_B	18.1055	18.811	17.8087	23.5675	15.6882	14.6341	12.8715	18.3162	18.8084	19.4343	20.2092	16.167	20.362	12.1649	17.4545	32.4157	27.7521	33.7223	21.508	16.0146	15.5088	13.7001	13.6183	6.25995	5.919	8.36963	5.14626	3.02851	2.42913	4.18171	5.08143	6.61795	4.4247	6.9003	5.50477	4.63378	10.5123	10.5011	9.77125	13.4343	35.3616	35.8506	39.9511	33.8413	17.6871	20.9414	22.1991	15.4449
	Boxplot statistics
		Untreated					7 Days					Rebound
		Median	Min	Max	25th percentile	75th percentile	Median	Min	Max	25th percentile	75th percentile	Median	Min	Max	25th percentile	75th percentile
	Fibroblast	16.3718	9.8444	33.8	13.7156	25.2534	34.684	5.62622	45.6129	12.0676	38.8859	20.1959	5.01535	39.9037	11.4738	28.8041
	TAM_A	3.45909	0	10.2334	2.2902	4.58155	22.4299	5.4442	32.2016	11.7236	28.0333	7.04756	0.892004	17.8335	3.25863	8.96549
	T_Cell	0.4161	0	4.56524	0.257677	0.772573	7.83364	1.71233	10.0972	4.04984	8.66503	3.4335	0.673779	9.61421	1.79406	7.08806
	Vessel_B	18.8084	12.1649	33.7223	16.8108	20.935	5.919	2.42913	16.0146	4.63378	8.36963	18.6063	4.60289	39.9511	11.2949	25.7117
	Two-way ANOVA	Ordinary
	Alpha	0.05
	Source of Variation	% of total variation	P value	P value summary	Significant?
	Interaction	17.74	<0.0001	****	Yes
	Row Factor	36.38	<0.0001	****	Yes
	Column Factor	2.499	0.003	**	Yes
	ANOVA table	SS (Type III)	DF	MS	F (DFn, DFd)	P value
	Interaction	4703	6	783.9	F (6, 204) = 14.11	P<0.0001
	Row Factor	9646	3	3215	F (3, 204) = 57.87	P<0.0001
	Column Factor	662.5	2	331.3	F (2, 204) = 5.963	P=0.0030
	Residual	11333	204	55.56
	Data summary
	Number of columns (Column Factor)	3
	Number of rows (Row Factor)	4
	Number of values	216
	Number of families	4
	Number of comparisons per family	3
	Alpha	0.05
	Tukey's multiple comparisons test	Predicted (LS) mean diff.	95.00% CI of diff.	Below threshold?	Summary	Adjusted P Value
	Fibroblast
	Untreated vs. 7 Day	-7.047	-12.92 to -1.172	Yes	*	0.014
	Untreated vs. Rebound	-2.295	-8.083 to 3.493	No	ns	0.618
	7 Day vs. Rebound	4.752	-1.200 to 10.70	No	ns	0.1456
	TAM_A
	Untreated vs. 7 Day	-16.68	-22.55 to -10.80	Yes	****	<0.0001
	Untreated vs. Rebound	-3.328	-9.116 to 2.460	No	ns	0.3653
	7 Day vs. Rebound	13.35	7.396 to 19.30	Yes	****	<0.0001
	T_Cell
	Untreated vs. 7 Day	-5.903	-11.78 to -0.02769	Yes	*	0.0486
	Untreated vs. Rebound	-3.529	-9.317 to 2.259	No	ns	0.3226
	7 Day vs. Rebound	2.374	-3.578 to 8.325	No	ns	0.6146
	Vessel_B
	Untreated vs. 7 Day	12.5	6.624 to 18.37	Yes	****	<0.0001
	Untreated vs. Rebound	-0.1792	-5.967 to 5.609	No	ns	0.9971
	7 Day vs. Rebound	-12.68	-18.63 to -6.727	Yes	****	<0.0001
	Test details	Predicted (LS) mean 1	Predicted (LS) mean 2	Predicted (LS) mean diff.	SE of diff.	N1	N2	q	DF
	Fibroblast
	Untreated vs. 7 Day	18.95	26	-7.047	2.488	19	17	4.005	204
	Untreated vs. Rebound	18.95	21.25	-2.295	2.452	19	18	1.324	204
	7 Day vs. Rebound	26	21.25	4.752	2.521	17	18	2.666	204
	TAM_A
	Untreated vs. 7 Day	3.678	20.35	-16.68	2.488	19	17	9.477	204
	Untreated vs. Rebound	3.678	7.006	-3.328	2.452	19	18	1.92	204
	7 Day vs. Rebound	20.35	7.006	13.35	2.521	17	18	7.488	204
	T_Cell
	Untreated vs. 7 Day	0.8311	6.734	-5.903	2.488	19	17	3.355	204
	Untreated vs. Rebound	0.8311	4.36	-3.529	2.452	19	18	2.036	204
	7 Day vs. Rebound	6.734	4.36	2.374	2.521	17	18	1.332	204
	Vessel_B
	Untreated vs. 7 Day	19.99	7.491	12.5	2.488	19	17	7.104	204
	Untreated vs. Rebound	19.99	20.17	-0.1792	2.452	19	18	0.1034	204
	7 Day vs. Rebound	7.491	20.17	-12.68	2.521	17	18	7.113	204
[truncated: 6 more columns]

## Sheet: Fig. 5F
Fig. 5F
	Untreated
	from	to	weight_mean	weight_SD
	Astrocyte_A	Astrocyte_B	115.423	144.204
	Astrocyte_A	CD45+	374.578	290.689
	Astrocyte_A	Fibroblast	220.44	255.821
	Astrocyte_A	Neuron_A	47.7692	64.3617
	Astrocyte_A	Neuron_B	292.999	296.148
	Astrocyte_A	Neutrophil	872.921	571.905
	Astrocyte_A	OPC-Like	67.6124	66.8502
	Astrocyte_A	TAM_A	366.649	283.701
	Astrocyte_A	TAM_B	156.679	178.995
	Astrocyte_A	TAM_C	57.0104	62.8477
	Astrocyte_A	TAM_D	218.075	164.353
	Astrocyte_A	T_Cell	394.505	293.49
	Astrocyte_A	Tumor_A	251.118	249.514
	Astrocyte_A	Tumor_B	140.629	148.766
	Astrocyte_A	Tumor_C	137.174	159.865
	Astrocyte_A	Vessel_A	47.6002	35.71
	Astrocyte_A	Vessel_B	141.972	144.809
	Astrocyte_A	Vessel_C	231.461	166.832
	Astrocyte_B	CD45+	208.257	221.219
	Astrocyte_B	Fibroblast	201.304	277.62
	Astrocyte_B	Neuron_A	79.9611	93.2604
	Astrocyte_B	Neuron_B	274.475	237.601
	Astrocyte_B	Neutrophil	697.958	520.076
	Astrocyte_B	OPC-Like	31.1713	37.1582
	Astrocyte_B	TAM_A	151.739	181.796
	Astrocyte_B	TAM_B	46.485	69.2472
	Astrocyte_B	TAM_C	93.9534	100.445
	Astrocyte_B	TAM_D	196.067	171.202
	Astrocyte_B	T_Cell	235.034	204.388
	Astrocyte_B	Tumor_A	65.2475	137.735
	Astrocyte_B	Tumor_B	40.8304	76.487
	Astrocyte_B	Tumor_C	33.3522	71.445
	Astrocyte_B	Vessel_A	64.6621	50.9278
	Astrocyte_B	Vessel_B	63.9146	86.2764
	Astrocyte_B	Vessel_C	245.367	182.933
	CD45+	Fibroblast	86.1735	161.817
	CD45+	Neuron_A	95.4032	96.2864
	CD45+	Neuron_B	199.945	178.88
	CD45+	Neutrophil	367.49	312.662
	CD45+	OPC-Like	27.5192	22.1291
	CD45+	TAM_A	41.8133	69.7039
	CD45+	TAM_B	32.4424	35.2472
	CD45+	TAM_C	188.816	156.66
	CD45+	TAM_D	104.348	134.425
	CD45+	T_Cell	107.526	117.612
	CD45+	Tumor_A	23.716	47.0622
	CD45+	Tumor_B	17.6428	27.266
	CD45+	Tumor_C	17.6486	27.2662
	CD45+	Vessel_A	63.1255	48.6376
	CD45+	Vessel_B	34.1232	38.8099
	CD45+	Vessel_C	253.844	175.584
	Fibroblast	Neuron_A	193.029	212.343
	Fibroblast	Neuron_B	256.743	215.902
	Fibroblast	Neutrophil	390.834	351.394
	Fibroblast	OPC-Like	42.8529	45.5053
	Fibroblast	TAM_A	100.869	181.084
	Fibroblast	TAM_B	50.1668	76.5175
	Fibroblast	TAM_C	197.035	176.417
	Fibroblast	TAM_D	59.0247	70.551
	Fibroblast	T_Cell	186.638	174.79
	Fibroblast	Tumor_A	56.409	134.025
	Fibroblast	Tumor_B	43.062	91.0048
	Fibroblast	Tumor_C	41.2182	91.2207
	Fibroblast	Vessel_A	64.7483	55.1227
	Fibroblast	Vessel_B	40.7881	63.4229
	Fibroblast	Vessel_C	176.018	171.928
	Neuron_A	Neuron_B	324.003	311.507
	Neuron_A	Neutrophil	846.563	569.544
	Neuron_A	OPC-Like	72.1435	59.9963
	Neuron_A	TAM_A	403.726	269.167
	Neuron_A	TAM_B	160.865	166.235
	Neuron_A	TAM_C	41.1855	31.7226
	Neuron_A	TAM_D	216.171	128.764
	Neuron_A	T_Cell	427.786	306.672
	Neuron_A	Tumor_A	271.841	239.83
	Neuron_A	Tumor_B	153.744	137.177
	Neuron_A	Tumor_C	167.143	162.618
	Neuron_A	Vessel_A	42.3204	26.4524
	Neuron_A	Vessel_B	170.602	150.172
	Neuron_A	Vessel_C	205.822	136.678
	Neuron_B	Neutrophil	1161.63	571.784
	Neuron_B	OPC-Like	75.6737	73.22
	Neuron_B	TAM_A	312.556	237.535
	Neuron_B	TAM_B	181.199	182.446
	Neuron_B	TAM_C	51.5728	64.7927
	Neuron_B	TAM_D	270.689	202.057
	Neuron_B	T_Cell	426.957	296.303
	Neuron_B	Tumor_A	255.015	262.499
	Neuron_B	Tumor_B	135.765	145.627
	Neuron_B	Tumor_C	151.584	174.443
	Neuron_B	Vessel_A	41.4214	28.5054
	Neuron_B	Vessel_B	177.504	166.726
	Neuron_B	Vessel_C	251.123	167.934
	Neutrophil	OPC-Like	49.5527	41.3291
	Neutrophil	TAM_A	102.381	157.326
	Neutrophil	TAM_B	57.7446	75.038
	Neutrophil	TAM_C	149.212	153.252
	Neutrophil	TAM_D	89.5143	113.988
	Neutrophil	T_Cell	139.218	163.004
	Neutrophil	Tumor_A	75.0405	134.315
	Neutrophil	Tumor_B	50.2752	80.2234
	Neutrophil	Tumor_C	51.9864	90.6238
	Neutrophil	Vessel_A	80.6889	63.9001
	Neutrophil	Vessel_B	63.1336	76.5617
	Neutrophil	Vessel_C	193.121	149.065
	OPC-Like	TAM_A	147.579	150.969
	OPC-Like	TAM_B	40.3711	45.3532
	OPC-Like	TAM_C	82.7641	93.2097
	OPC-Like	TAM_D	224.387	164.23
	OPC-Like	T_Cell	218.766	169.124
	OPC-Like	Tumor_A	29.9333	62.251
	OPC-Like	Tumor_B	19.4002	34.7858
	OPC-Like	Tumor_C	14.2344	29.1547
	OPC-Like	Vessel_A	61.1962	40.0284
	OPC-Like	Vessel_B	62.6526	56.4273
	OPC-Like	Vessel_C	280.898	168.634
	TAM_A	TAM_B	33.8321	31.15
	TAM_A	TAM_C	194.665	161.487
	TAM_A	TAM_D	144.201	184.716
	TAM_A	T_Cell	145.638	111.865
	TAM_A	Tumor_A	17.9199	36.7563
	TAM_A	Tumor_B	14.1883	19.6833
	TAM_A	Tumor_C	13.1844	19.3487
	TAM_A	Vessel_A	75.4378	53.3529
	TAM_A	Vessel_B	40.1124	37.5787
	TAM_A	Vessel_C	283.724	181.942
	TAM_B	TAM_C	90.904	102.455
	TAM_B	TAM_D	203.069	175.039
	TAM_B	T_Cell	182.86	145.334
	TAM_B	Tumor_A	26.9264	60.8794
	TAM_B	Tumor_B	20.2825	36.7038
	TAM_B	Tumor_C	17.7991	38.0776
	TAM_B	Vessel_A	63.7137	45.1988
	TAM_B	Vessel_B	52.1396	46.725
	TAM_B	Vessel_C	265.919	171.283
	TAM_C	TAM_D	239.931	161.907
	TAM_C	T_Cell	384.045	293.405
	TAM_C	Tumor_A	240.656	247.02
	TAM_C	Tumor_B	130.195	140.51
	TAM_C	Tumor_C	143.135	166.281
	TAM_C	Vessel_A	42.0508	27.9166
	TAM_C	Vessel_B	159.17	156.854
	TAM_C	Vessel_C	232.666	158.533
	TAM_D	T_Cell	206.921	231.411
	TAM_D	Tumor_A	79.8698	163.219
	TAM_D	Tumor_B	57.5493	108.425
	TAM_D	Tumor_C	57.3147	111.321
	TAM_D	Vessel_A	73.4264	60.3474
	TAM_D	Vessel_B	62.2366	87.1877
	TAM_D	Vessel_C	142.267	149.161
	T_Cell	Tumor_A	35.6865	85.6641
	T_Cell	Tumor_B	25.1528	48.9076
	T_Cell	Tumor_C	27.5959	58.6434
	T_Cell	Vessel_A	66.0143	47.4509
	T_Cell	Vessel_B	40.8838	42.0005
	T_Cell	Vessel_C	212.839	156.219
	Tumor_A	Tumor_B	11.9717	11.7939
	Tumor_A	Tumor_C	12.4293	9.70124
	Tumor_A	Vessel_A	81.9168	55.1427
	Tumor_A	Vessel_B	51.9252	41.3283
	Tumor_A	Vessel_C	243.525	164.654
	Tumor_B	Tumor_C	11.3801	10.7683
	Tumor_B	Vessel_A	80.1246	51.6346
	Tumor_B	Vessel_B	47.3134	34.0265
	Tumor_B	Vessel_C	249.409	164.09
	Tumor_C	Vessel_A	72.7939	48.123
	Tumor_C	Vessel_B	52.9415	39.897
	Tumor_C	Vessel_C	281.479	174.688
	Vessel_A	Vessel_B	140.535	149.453
	Vessel_A	Vessel_C	235.887	163.148
	Vessel_B	Vessel_C	259.166	181.313
	7days
	from	to	weight_mean	weight_SD
	Astrocyte_A	Astrocyte_B	46.6491	37.38
	Astrocyte_A	CD45+	69.5407	47.4344
	Astrocyte_A	Fibroblast	70.2734	49.3646
	Astrocyte_A	Neuron_A	38.4249	24.8034
	Astrocyte_A	Neuron_B	33.1348	20.1868
	Astrocyte_A	Neutrophil	56.1708	40.945
	Astrocyte_A	OPC-Like	32.5916	22.2649
	Astrocyte_A	TAM_A	53.4495	38.8827
	Astrocyte_A	TAM_B	44.3602	32.1071
	Astrocyte_A	TAM_C	33.5	22.1055
	Astrocyte_A	TAM_D	66.0802	47.2337
	Astrocyte_A	T_Cell	58.8068	41.8721
	Astrocyte_A	Tumor_A	48.2901	34.3906
	Astrocyte_A	Tumor_B	41.1397	30.5825
	Astrocyte_A	Tumor_C	41.6109	31.487
	Astrocyte_A	Vessel_A	37.7857	27.2861
	Astrocyte_A	Vessel_B	49.1643	36.0753
	Astrocyte_A	Vessel_C	65.4793	45.5074
	Astrocyte_B	CD45+	27.8796	22.848
	Astrocyte_B	Fibroblast	29.9363	23.6989
	Astrocyte_B	Neuron_A	76.1571	70.3821
	Astrocyte_B	Neuron_B	60.8999	53.2716
	Astrocyte_B	Neutrophil	24.5575	17.9321
	Astrocyte_B	OPC-Like	50.8327	51.5466
	Astrocyte_B	TAM_A	27.73	24.1378
	Astrocyte_B	TAM_B	33.0659	34.5695
	Astrocyte_B	TAM_C	83.0566	75.8072
	Astrocyte_B	TAM_D	26.139	28.1081
	Astrocyte_B	T_Cell	30.4581	28.4539
	Astrocyte_B	Tumor_A	28.9361	27.5423
	Astrocyte_B	Tumor_B	39.7543	43.1478
	Astrocyte_B	Tumor_C	46.2615	45.7856
	Astrocyte_B	Vessel_A	78.2963	71.0095
	Astrocyte_B	Vessel_B	31.0641	30.9942
	Astrocyte_B	Vessel_C	32.425	36.1659
	CD45+	Fibroblast	32.1832	52.4076
	CD45+	Neuron_A	235.072	212.535
	CD45+	Neuron_B	190.605	163.427
	CD45+	Neutrophil	33.9883	35.9594
	CD45+	OPC-Like	176.84	223.709
	CD45+	TAM_A	39.7835	49.4109
	CD45+	TAM_B	70.8273	104.098
	CD45+	TAM_C	266.851	228.863
	CD45+	TAM_D	52.9976	113.151
	CD45+	T_Cell	42.5114	72.7145
	CD45+	Tumor_A	40.3767	61.3302
	CD45+	Tumor_B	99.173	168.268
	CD45+	Tumor_C	119.427	174.283
	CD45+	Vessel_A	254.211	225.578
	CD45+	Vessel_B	72.9926	107.546
	CD45+	Vessel_C	101.65	168.214
	Fibroblast	Neuron_A	277.86	235.364
	Fibroblast	Neuron_B	232.475	218.875
	Fibroblast	Neutrophil	85.0605	108.658
	Fibroblast	OPC-Like	266.55	253.699
	Fibroblast	TAM_A	88.9519	127.449
	Fibroblast	TAM_B	97.9378	119.421
	Fibroblast	TAM_C	295.945	257.197
	Fibroblast	TAM_D	50.5873	100.717
	Fibroblast	T_Cell	55.2736	89.5896
	Fibroblast	Tumor_A	74.2314	122.441
	Fibroblast	Tumor_B	138.661	182.514
	Fibroblast	Tumor_C	196.104	229.77
	Fibroblast	Vessel_A	286.123	261.096
	Fibroblast	Vessel_B	109.25	141.549
	Fibroblast	Vessel_C	61.6094	122.045
	Neuron_A	Neuron_B	32.2176	29.5827
	Neuron_A	Neutrophil	130.488	132.562
	Neuron_A	OPC-Like	62.4971	96.836
	Neuron_A	TAM_A	167.619	175.079
	Neuron_A	TAM_B	89.2767	148.437
	Neuron_A	TAM_C	28.835	51.0104
	Neuron_A	TAM_D	187.671	230.485
	Neuron_A	T_Cell	198.275	237.414
	Neuron_A	Tumor_A	284.813	261.279
	Neuron_A	Tumor_B	109.863	169.816
	Neuron_A	Tumor_C	87.2715	143.822
	Neuron_A	Vessel_A	42.5416	93.0157
	Neuron_A	Vessel_B	101.892	155.681
	Neuron_A	Vessel_C	170.342	210.368
	Neuron_B	Neutrophil	274.391	191.822
	Neuron_B	OPC-Like	263.899	248.033
	Neuron_B	TAM_A	255.023	184.719
	Neuron_B	TAM_B	276.087	243.123
	Neuron_B	TAM_C	258.357	339.224
	Neuron_B	TAM_D	321.8	261.33
	Neuron_B	T_Cell	324.648	234.341
	Neuron_B	Tumor_A	334.411	223.728
	Neuron_B	Tumor_B	261.461	249.917
	Neuron_B	Tumor_C	230.498	229.154
	Neuron_B	Vessel_A	254.671	293.401
	Neuron_B	Vessel_B	259.234	243.404
	Neuron_B	Vessel_C	382.249	277.173
	Neutrophil	OPC-Like	305.55	329.222
	Neutrophil	TAM_A	65.7442	79.1015
	Neutrophil	TAM_B	187.01	221.134
	Neutrophil	TAM_C	554.178	356.052
	Neutrophil	TAM_D	156.682	214.412
	Neutrophil	T_Cell	145.22	188.35
	Neutrophil	Tumor_A	108.975	132.044
	Neutrophil	Tumor_B	220.678	268.7
	Neutrophil	Tumor_C	239.348	270.894
	Neutrophil	Vessel_A	486.625	350.254
	Neutrophil	Vessel_B	178.456	224.942
	Neutrophil	Vessel_C	238.318	277.53
	OPC-Like	TAM_A	125.889	103.195
	OPC-Like	TAM_B	113.91	92.8695
	OPC-Like	TAM_C	108.969	83.2824
	OPC-Like	TAM_D	162.682	127.222
	OPC-Like	T_Cell	157.926	123.898
	OPC-Like	Tumor_A	124.726	104.924
	OPC-Like	Tumor_B	83.9334	78.7377
	OPC-Like	Tumor_C	90.1818	77.313
	OPC-Like	Vessel_A	107.318	80.6397
	OPC-Like	Vessel_B	121.447	99.8927
	OPC-Like	Vessel_C	183.967	135.637
	TAM_A	TAM_B	75.3663	109.119
	TAM_A	TAM_C	272.216	235.956
	TAM_A	TAM_D	48.8983	95.951
	TAM_A	T_Cell	37.9641	64.2355
	TAM_A	Tumor_A	25.3802	53.2703
	TAM_A	Tumor_B	85.2042	134.013
	TAM_A	Tumor_C	74.064	118.02
	TAM_A	Vessel_A	222.089	211.525
	TAM_A	Vessel_B	74.1899	118.874
	TAM_A	Vessel_C	96.9142	138.09
	TAM_B	TAM_C	76.427	74.0923
	TAM_B	TAM_D	34.0566	44.3048
	TAM_B	T_Cell	33.2406	37.8061
	TAM_B	Tumor_A	50.6656	63.0166
	TAM_B	Tumor_B	42.3886	51.2977
	TAM_B	Tumor_C	53.3937	56.7692
	TAM_B	Vessel_A	67.4857	67.2897
	TAM_B	Vessel_B	38.3744	45.2678
	TAM_B	Vessel_C	51.9849	58.6523
	TAM_C	TAM_D	357.836	263.947
	TAM_C	T_Cell	369.672	265.71
	TAM_C	Tumor_A	510.376	323.618
	TAM_C	Tumor_B	296.168	250.397
	TAM_C	Tumor_C	221.502	203.46
	TAM_C	Vessel_A	104.883	124.966
	TAM_C	Vessel_B	274.943	244.99
	TAM_C	Vessel_C	249.616	231.688
	TAM_D	T_Cell	121.514	181.213
	TAM_D	Tumor_A	190.956	246.981
	TAM_D	Tumor_B	178.904	194.211
	TAM_D	Tumor_C	235.958	216.906
	TAM_D	Vessel_A	203.925	143.266
	TAM_D	Vessel_B	149.507	166.609
	TAM_D	Vessel_C	67.1669	93.4908
	T_Cell	Tumor_A	38.3237	55.4434
	T_Cell	Tumor_B	70.4308	113.614
	T_Cell	Tumor_C	91.1389	138.394
	T_Cell	Vessel_A	167.679	172.463
	T_Cell	Vessel_B	53.4204	76.0677
	T_Cell	Vessel_C	73.0851	120.362
	Tumor_A	Tumor_B	134.53	180.094
	Tumor_A	Tumor_C	129.08	149.706
	Tumor_A	Vessel_A	318.73	250.208
	Tumor_A	Vessel_B	166.252	164.125
	Tumor_A	Vessel_C	271.042	237.878
	Tumor_B	Tumor_C	97.3892	81.0239
	Tumor_B	Vessel_A	178.177	124.041
	Tumor_B	Vessel_B	126.823	94.9586
	Tumor_B	Vessel_C	183.718	132.611
	Tumor_C	Vessel_A	138.311	108.772
	Tumor_C	Vessel_B	105.061	85.281
	Tumor_C	Vessel_C	148.568	106.467
	Vessel_A	Vessel_B	72.9258	64.4199
	Vessel_A	Vessel_C	79.9848	61.1
	Vessel_B	Vessel_C	63.0392	71.0306
	Rebound
	from	to	weight_mean	weight_SD
	Astrocyte_A	Astrocyte_B	47.9949	43.0655
	Astrocyte_A	CD45+	77.529	60.553
	Astrocyte_A	Fibroblast	67.9459	47.058
	Astrocyte_A	Neuron_A	41.2787	27.7026
	Astrocyte_A	Neuron_B	35.1697	23.6526
	Astrocyte_A	Neutrophil	68.3285	51.5004
	Astrocyte_A	OPC-Like	59.263	41.8126
	Astrocyte_A	TAM_A	65.9664	49.6365
	Astrocyte_A	TAM_B	58.0454	42.1812
	Astrocyte_A	TAM_C	37.1268	26.0696
	Astrocyte_A	TAM_D	73.528	65.5119
	Astrocyte_A	T_Cell	58.4315	47.238
	Astrocyte_A	Tumor_A	75.4251	54.5536
	Astrocyte_A	Tumor_B	68.9381	46.1511
	Astrocyte_A	Tumor_C	67.4435	45.3747
	Astrocyte_A	Vessel_A	41.4387	31.7588
	Astrocyte_A	Vessel_B	60.09	44.1501
	Astrocyte_A	Vessel_C	55.547	42.4744
	Astrocyte_B	CD45+	45.2534	36.8742
	Astrocyte_B	Fibroblast	38.5865	34.0987
	Astrocyte_B	Neuron_A	124.632	123.02
	Astrocyte_B	Neuron_B	100.588	89.3168
	Astrocyte_B	Neutrophil	57.7699	51.1428
	Astrocyte_B	OPC-Like	57.4794	42.5065
	Astrocyte_B	TAM_A	41.7303	34.8014
	Astrocyte_B	TAM_B	46.5134	38.8335
	Astrocyte_B	TAM_C	115.686	123.25
	Astrocyte_B	TAM_D	42.7709	50.6589
	Astrocyte_B	T_Cell	37.8774	36.3301
	Astrocyte_B	Tumor_A	49.4254	35.1992
	Astrocyte_B	Tumor_B	54.1117	37.9708
	Astrocyte_B	Tumor_C	54.0126	38.2696
	Astrocyte_B	Vessel_A	108.23	116.501
	Astrocyte_B	Vessel_B	44.5473	46.3519
	Astrocyte_B	Vessel_C	57.7265	81.373
	CD45+	Fibroblast	67.8037	108.025
	CD45+	Neuron_A	362.488	275.588
	CD45+	Neuron_B	339.752	235.495
	CD45+	Neutrophil	44.8019	61.8665
	CD45+	OPC-Like	124.857	127.749
	CD45+	TAM_A	52.3984	64.2865
	CD45+	TAM_B	110.09	129.266
	CD45+	TAM_C	327.182	261.099
	CD45+	TAM_D	98.0777	147.991
	CD45+	T_Cell	74.0026	112.591
	CD45+	Tumor_A	77.6062	74.9867
	CD45+	Tumor_B	85.7466	80.4061
	CD45+	Tumor_C	92.7376	91.8937
	CD45+	Vessel_A	331.545	269.168
	CD45+	Vessel_B	96.8149	129.285
	CD45+	Vessel_C	204.157	221.074
	Fibroblast	Neuron_A	299.872	255.341
	Fibroblast	Neuron_B	364.519	255.265
	Fibroblast	Neutrophil	114.705	102.04
	Fibroblast	OPC-Like	198.663	197.252
	Fibroblast	TAM_A	111.609	132.723
	Fibroblast	TAM_B	177.497	199.65
	Fibroblast	TAM_C	270.011	230.076
	Fibroblast	TAM_D	82.5327	123.103
	Fibroblast	T_Cell	96.8508	172.516
	Fibroblast	Tumor_A	128.771	121.233
	Fibroblast	Tumor_B	143.698	119.367
	Fibroblast	Tumor_C	177.304	166.206
	Fibroblast	Vessel_A	301.528	289.355
	Fibroblast	Vessel_B	120.339	142.838
	Fibroblast	Vessel_C	118.265	194.802
	Neuron_A	Neuron_B	31.4544	26.7217
	Neuron_A	Neutrophil	181.738	184.304
	Neuron_A	OPC-Like	127.851	160.074
	Neuron_A	TAM_A	175.517	190.357
	Neuron_A	TAM_B	122.894	187.982
	Neuron_A	TAM_C	36.9192	58.3288
	Neuron_A	TAM_D	186.436	205.025
	Neuron_A	T_Cell	192.624	215.928
	Neuron_A	Tumor_A	203.089	238.562
	Neuron_A	Tumor_B	162.573	194.856
	Neuron_A	Tumor_C	137.867	172.413
	Neuron_A	Vessel_A	60.207	124.723
	Neuron_A	Vessel_B	151.847	204.884
	Neuron_A	Vessel_C	114.359	164.558
	Neuron_B	Neutrophil	435.628	310.008
	Neuron_B	OPC-Like	383.291	252.172
	Neuron_B	TAM_A	382.023	273.49
	Neuron_B	TAM_B	373.202	295.052
	Neuron_B	TAM_C	316.351	320.869
	Neuron_B	TAM_D	451.063	315.891
	Neuron_B	T_Cell	389.822	293.403
	Neuron_B	Tumor_A	450.335	309.519
	Neuron_B	Tumor_B	434.848	292.941
	Neuron_B	Tumor_C	389.357	266.907
	Neuron_B	Vessel_A	305.266	304.061
	Neuron_B	Vessel_B	399.961	300.765
	Neuron_B	Vessel_C	423.808	315.09
	Neutrophil	OPC-Like	351.961	298.715
	Neutrophil	TAM_A	208.271	221.694
	Neutrophil	TAM_B	368.074	324.089
	Neutrophil	TAM_C	558.175	400.892
	Neutrophil	TAM_D	297.826	332.561
	Neutrophil	T_Cell	270.774	293.345
	Neutrophil	Tumor_A	288.632	258.538
	Neutrophil	Tumor_B	257.038	228.763
	Neutrophil	Tumor_C	293.137	256.865
	Neutrophil	Vessel_A	615.684	433.521
	Neutrophil	Vessel_B	293.857	275.634
	Neutrophil	Vessel_C	437.712	390.651
	OPC-Like	TAM_A	57.7243	95.8316
	OPC-Like	TAM_B	36.8157	50.5432
	OPC-Like	TAM_C	91.3823	84.356
	OPC-Like	TAM_D	72.6874	93.9172
	OPC-Like	T_Cell	107.667	137.66
	OPC-Like	Tumor_A	29.2015	28.1181
	OPC-Like	Tumor_B	20.9277	17.6149
	OPC-Like	Tumor_C	18.465	16.2013
	OPC-Like	Vessel_A	86.1559	81.5383
	OPC-Like	Vessel_B	51.2549	66.1276
	OPC-Like	Vessel_C	97.2922	99.9264
	TAM_A	TAM_B	73.8594	95.464
	TAM_A	TAM_C	307.82	265.97
	TAM_A	TAM_D	78.432	132.319
	TAM_A	T_Cell	46.7748	80.2726
	TAM_A	Tumor_A	53.8731	53.4494
	TAM_A	Tumor_B	60.1116	73.7733
	TAM_A	Tumor_C	60.9901	65.1259
	TAM_A	Vessel_A	269.697	254.245
	TAM_A	Vessel_B	85.0435	134.202
	TAM_A	Vessel_C	181.705	217.594
	TAM_B	TAM_C	109.692	119.345
	TAM_B	TAM_D	50.0825	55.803
	TAM_B	T_Cell	38.5724	38.2629
	TAM_B	Tumor_A	33.9538	21.8591
	TAM_B	Tumor_B	37.1818	25.7573
	TAM_B	Tumor_C	35.4643	23.7528
	TAM_B	Vessel_A	104.94	110.396
	TAM_B	Vessel_B	39.8572	43.143
	TAM_B	Vessel_C	74.0312	82.5667
	TAM_C	TAM_D	219.771	208.765
	TAM_C	T_Cell	251.159	232.603
	TAM_C	Tumor_A	211.611	184.011
	TAM_C	Tumor_B	244.503	210.591
	TAM_C	Tumor_C	238.439	209.893
	TAM_C	Vessel_A	89.3402	122.687
	TAM_C	Vessel_B	218.821	220.063
	TAM_C	Vessel_C	116.846	136.068
	TAM_D	T_Cell	130.083	141.255
	TAM_D	Tumor_A	118.975	126.426
	TAM_D	Tumor_B	126.225	144.959
	TAM_D	Tumor_C	165.902	170.577
	TAM_D	Vessel_A	207.372	156.295
	TAM_D	Vessel_B	147.155	163.256
	TAM_D	Vessel_C	66	97.8769
	T_Cell	Tumor_A	93.5389	73.0262
	T_Cell	Tumor_B	119.337	86.1359
	T_Cell	Tumor_C	122.956	90.361
	T_Cell	Vessel_A	194.635	175.313
	T_Cell	Vessel_B	101.932	101.811
	T_Cell	Vessel_C	124.254	151.145
	Tumor_A	Tumor_B	17.6012	25.0193
	Tumor_A	Tumor_C	21.4646	27.6377
	Tumor_A	Vessel_A	244.446	236.272
	Tumor_A	Vessel_B	66.8251	121.269
	Tumor_A	Vessel_C	179.691	208.944
	Tumor_B	Tumor_C	17.0121	20.683
	Tumor_B	Vessel_A	164.901	157
	Tumor_B	Vessel_B	51.0441	79.1607
	Tumor_B	Vessel_C	135.016	141.583
	Tumor_C	Vessel_A	153.339	177.449
	Tumor_C	Vessel_B	47.3724	90.104
	Tumor_C	Vessel_C	135.687	160.66
	Vessel_A	Vessel_B	62.7084	55.3132
	Vessel_A	Vessel_C	67.7914	45.4684
	Vessel_B	Vessel_C	84.317	89.0982

## Sheet: Fig. 5G
Fig. 5G
	Untreated
	from	to	weight_mean	weight_SD
	Astrocyte_A	Astrocyte_B	29.6315	27.637
	Astrocyte_A	CD45+	58.3173	55.1013
	Astrocyte_A	Fibroblast	81.2234	59.7797
	Astrocyte_A	Neuron_A	31.711	17.4134
	Astrocyte_A	Neutrophil	55.4496	55.5793
	Astrocyte_A	TAM_A	51.5741	54.2586
	Astrocyte_A	TAM_B	46.2703	52.1388
	Astrocyte_A	TAM_C	31.0015	19.7458
	Astrocyte_A	TAM_D	67.0716	50.464
	Astrocyte_A	T_Cell	71.0098	59.7403
	Astrocyte_A	Tumor_A	105.242	73.4408
	Astrocyte_A	Tumor_B	107.012	73.2482
	Astrocyte_A	Tumor_C	98.6278	63.568
	Astrocyte_A	Tumor_D	69.0731	52.8875
	Astrocyte_A	Vessel_A	51.3456	50.701
	Astrocyte_A	Vessel_B	67.1884	60.4586
	Astrocyte_B	CD45+	218.772	238.642
	Astrocyte_B	Fibroblast	171.705	211.647
	Astrocyte_B	Neuron_A	129.639	101.919
	Astrocyte_B	Neutrophil	151.857	194.804
	Astrocyte_B	TAM_A	163.052	197.239
	Astrocyte_B	TAM_B	155.057	213.865
	Astrocyte_B	TAM_C	118.4	94.7091
	Astrocyte_B	TAM_D	169.784	148.454
	Astrocyte_B	T_Cell	253.029	245.96
	Astrocyte_B	Tumor_A	317.779	263.795
	Astrocyte_B	Tumor_B	289.963	241.651
	Astrocyte_B	Tumor_C	213.475	182.158
	Astrocyte_B	Tumor_D	88.9363	91.1041
	Astrocyte_B	Vessel_A	162.98	169.865
	Astrocyte_B	Vessel_B	196.206	234.555
	CD45+	Fibroblast	219.538	207.244
	CD45+	Neuron_A	462.996	241.454
	CD45+	Neutrophil	135.088	149.096
	CD45+	TAM_A	89.0838	81.8057
	CD45+	TAM_B	155.247	147.885
	CD45+	TAM_C	420.965	245.004
	CD45+	TAM_D	127.335	158.435
	CD45+	T_Cell	77.4565	70.8938
	CD45+	Tumor_A	119.011	91.538
	CD45+	Tumor_B	130.13	108.377
	CD45+	Tumor_C	133.807	121.334
	CD45+	Tumor_D	127.683	97.0016
	CD45+	Vessel_A	336.585	255.787
	CD45+	Vessel_B	122.438	122.551
	Fibroblast	Neuron_A	581.515	330.209
	Fibroblast	Neutrophil	263.352	203.941
	Fibroblast	TAM_A	209.756	156.203
	Fibroblast	TAM_B	242.003	180.61
	Fibroblast	TAM_C	594.812	350.11
	Fibroblast	TAM_D	172.172	171.545
	Fibroblast	T_Cell	190.722	140.196
	Fibroblast	Tumor_A	192.964	122.923
	Fibroblast	Tumor_B	212.039	136.37
	Fibroblast	Tumor_C	223.18	151.551
	Fibroblast	Tumor_D	154.956	139.096
	Fibroblast	Vessel_A	435.546	342.125
	Fibroblast	Vessel_B	218.606	171.521
	Neuron_A	Neutrophil	247.663	324.637
	Neuron_A	TAM_A	317.908	355.743
	Neuron_A	TAM_B	247.895	364.439
	Neuron_A	TAM_C	30.7597	67.8959
	Neuron_A	TAM_D	512.611	416.63
	Neuron_A	T_Cell	467.108	419.274
	Neuron_A	Tumor_A	523.045	391.724
	Neuron_A	Tumor_B	449.251	357.294
	Neuron_A	Tumor_C	374.833	320.174
	Neuron_A	Tumor_D	398.875	393.702
	Neuron_A	Vessel_A	160.481	296.744
	Neuron_A	Vessel_B	324.635	379.143
	Neutrophil	TAM_A	52.4814	39.8612
	Neutrophil	TAM_B	66.9153	53.1814
	Neutrophil	TAM_C	203.515	190.801
	Neutrophil	TAM_D	77.1455	69.5208
	Neutrophil	T_Cell	60.6775	44.8531
	Neutrophil	Tumor_A	81.6933	54.9924
	Neutrophil	Tumor_B	78.1826	59.5712
	Neutrophil	Tumor_C	85.8494	72.9876
	Neutrophil	Tumor_D	54.9947	44.4453
	Neutrophil	Vessel_A	166.93	172.085
	Neutrophil	Vessel_B	62.9834	50.322
	TAM_A	TAM_B	75.8526	101.425
	TAM_A	TAM_C	346.678	217.012
	TAM_A	TAM_D	58.0968	111.211
	TAM_A	T_Cell	41.0538	36.7333
	TAM_A	Tumor_A	58.3247	37.0518
	TAM_A	Tumor_B	61.1737	37.9791
	TAM_A	Tumor_C	62.666	62.8561
	TAM_A	Tumor_D	43.4583	33.405
	TAM_A	Vessel_A	258.115	233.069
	TAM_A	Vessel_B	57.0141	59.8576
	TAM_B	TAM_C	157.685	162.058
	TAM_B	TAM_D	34.1489	58.6722
	TAM_B	T_Cell	23.6472	18.9443
	TAM_B	Tumor_A	38.3083	25.1618
	TAM_B	Tumor_B	42.7549	25.8658
	TAM_B	Tumor_C	45.493	40.7771
	TAM_B	Tumor_D	28.6151	23.0489
	TAM_B	Vessel_A	122.604	159.254
	TAM_B	Vessel_B	25.875	24.4847
	TAM_C	TAM_D	332.045	238.81
	TAM_C	T_Cell	332.502	216.257
	TAM_C	Tumor_A	361.033	206.216
	TAM_C	Tumor_B	341.33	216.239
	TAM_C	Tumor_C	348.552	213.654
	TAM_C	Tumor_D	253.855	211.168
	TAM_C	Vessel_A	134.401	181.21
	TAM_C	Vessel_B	264.348	202.948
	TAM_D	T_Cell	259.885	241.186
	TAM_D	Tumor_A	318.299	271.987
	TAM_D	Tumor_B	337.099	246.917
	TAM_D	Tumor_C	293.318	255.104
	TAM_D	Tumor_D	148.533	176.852
	TAM_D	Vessel_A	334.173	262.845
	TAM_D	Vessel_B	307.814	244.887
	T_Cell	Tumor_A	38.6218	44.4258
	T_Cell	Tumor_B	46.7531	58.153
	T_Cell	Tumor_C	51.4346	71.4081
	T_Cell	Tumor_D	35.6248	36.3114
	T_Cell	Vessel_A	191.157	191.996
	T_Cell	Vessel_B	36.1878	52.0685
	Tumor_A	Tumor_B	8.20577	5.59753
	Tumor_A	Tumor_C	9.75794	30.8575
	Tumor_A	Tumor_D	12.3901	12.9965
	Tumor_A	Vessel_A	225.951	219.967
	Tumor_A	Vessel_B	45.1747	92.1226
	Tumor_B	Tumor_C	21.8622	57.694
	Tumor_B	Tumor_D	30.329	30.0291
	Tumor_B	Vessel_A	292.027	254.485
	Tumor_B	Vessel_B	60.2701	101.9
	Tumor_C	Tumor_D	48.973	40.9588
	Tumor_C	Vessel_A	228.976	211.479
	Tumor_C	Vessel_B	83.9501	101.177
	Tumor_D	Vessel_A	318.338	229.544
	Tumor_D	Vessel_B	118.369	118.505
	Vessel_A	Vessel_B	53.3905	51.1681
	7days
	from	to	weight_mean	weight_SD
	Astrocyte_A	Astrocyte_B	31.0351	30.7496
	Astrocyte_A	CD45+	449.635	348.048
	Astrocyte_A	Fibroblast	69.028	52.7177
	Astrocyte_A	Neuron_A	30.6379	16.4549
	Astrocyte_A	Neutrophil	373.137	238.433
	Astrocyte_A	TAM_A	50.9585	50.3393
	Astrocyte_A	TAM_B	57.2042	55.4769
	Astrocyte_A	TAM_C	31.0041	17.4018
	Astrocyte_A	TAM_D	54.288	43.6331
	Astrocyte_A	T_Cell	76.2613	60.323
	Astrocyte_A	Tumor_A	90.3803	60.8571
	Astrocyte_A	Tumor_B	92.4416	63.9582
	Astrocyte_A	Tumor_C	108.246	70.3463
	Astrocyte_A	Tumor_D	80.7094	59.1072
	Astrocyte_A	Vessel_A	39.202	33.2725
	Astrocyte_A	Vessel_B	77.2749	58.5939
	Astrocyte_B	CD45+	266.224	187.754
	Astrocyte_B	Fibroblast	155.949	161.884
	Astrocyte_B	Neuron_A	168.159	125.106
	Astrocyte_B	Neutrophil	142.799	148.024
	Astrocyte_B	TAM_A	165.243	181.202
	Astrocyte_B	TAM_B	158.867	167.479
	Astrocyte_B	TAM_C	155.268	116.949
	Astrocyte_B	TAM_D	244.555	190.573
	Astrocyte_B	T_Cell	220.576	185.886
	Astrocyte_B	Tumor_A	258.399	183.131
	Astrocyte_B	Tumor_B	194.599	187.291
	Astrocyte_B	Tumor_C	216.895	175.778
	Astrocyte_B	Tumor_D	118.795	133.876
	Astrocyte_B	Vessel_A	178.184	146.097
	Astrocyte_B	Vessel_B	181.926	166.577
	CD45+	Fibroblast	98.7129	92.4854
	CD45+	Neuron_A	451.236	273.289
	CD45+	Neutrophil	146.014	123.242
	CD45+	TAM_A	26.1294	34.7975
	CD45+	TAM_B	46.0413	39.8432
	CD45+	TAM_C	440.359	280.117
	CD45+	TAM_D	77.6491	82.1523
	CD45+	T_Cell	23.4204	29.6683
	CD45+	Tumor_A	20.5831	52.8583
	CD45+	Tumor_B	40.8798	65.2346
	CD45+	Tumor_C	57.592	62.0997
	CD45+	Tumor_D	283.528	173.953
	CD45+	Vessel_A	60.3073	47.5718
	CD45+	Vessel_B	53.0602	46.5442
	Fibroblast	Neuron_A	400.859	248.545
	Fibroblast	Neutrophil	140.315	142.09
	Fibroblast	TAM_A	127.056	116.212
	Fibroblast	TAM_B	160.662	147.995
	Fibroblast	TAM_C	399.874	237.655
	Fibroblast	TAM_D	124.661	102.855
	Fibroblast	T_Cell	116.48	112.001
	Fibroblast	Tumor_A	110.612	76.954
	Fibroblast	Tumor_B	114.916	86.6869
	Fibroblast	Tumor_C	126.207	95.5648
	Fibroblast	Tumor_D	126.665	97.9126
	Fibroblast	Vessel_A	313.147	247.294
	Fibroblast	Vessel_B	103.945	114.465
	Neuron_A	Neutrophil	411.819	257.498
	Neuron_A	TAM_A	286.049	260.682
	Neuron_A	TAM_B	242.258	260.27
	Neuron_A	TAM_C	39.8823	75.2678
	Neuron_A	TAM_D	418.955	244.042
	Neuron_A	T_Cell	378.971	285.047
	Neuron_A	Tumor_A	446.154	248.727
	Neuron_A	Tumor_B	326.335	236.153
	Neuron_A	Tumor_C	400.25	283.589
	Neuron_A	Tumor_D	190.596	178.812
	Neuron_A	Vessel_A	114.553	208.28
	Neuron_A	Vessel_B	328.955	276.432
	Neutrophil	TAM_A	57.1733	69.2829
	Neutrophil	TAM_B	33.4208	30.7703
	Neutrophil	TAM_C	231.803	224.216
	Neutrophil	TAM_D	126.019	127.003
	Neutrophil	T_Cell	32.2856	42.0514
	Neutrophil	Tumor_A	78.6905	127.524
	Neutrophil	Tumor_B	99.7462	150.531
	Neutrophil	Tumor_C	85.3748	104.389
	Neutrophil	Tumor_D	202.151	173.242
	Neutrophil	Vessel_A	61.4869	46.4274
	Neutrophil	Vessel_B	97.6375	122.714
	TAM_A	TAM_B	62.7943	84.7697
	TAM_A	TAM_C	237.809	164.843
	TAM_A	TAM_D	35.5884	66.5063
	TAM_A	T_Cell	42.349	54.1257
	TAM_A	Tumor_A	40.2312	26.6096
	TAM_A	Tumor_B	44.7755	30.5217
	TAM_A	Tumor_C	53.5308	45.67
	TAM_A	Tumor_D	49.2502	32.036
	TAM_A	Vessel_A	203.08	178.824
	TAM_A	Vessel_B	45.9143	64.7519
	TAM_B	TAM_C	117.172	109.25
	TAM_B	TAM_D	40.6857	41.4208
	TAM_B	T_Cell	29.8518	25.2571
	TAM_B	Tumor_A	35.2425	22.2829
	TAM_B	Tumor_B	32.7113	22.3062
	TAM_B	Tumor_C	37.9587	26.8584
	TAM_B	Tumor_D	27.3224	17.139
	TAM_B	Vessel_A	93.2775	107.521
	TAM_B	Vessel_B	29.9777	33.6428
	TAM_C	TAM_D	398.034	225.16
	TAM_C	T_Cell	395.232	295.477
	TAM_C	Tumor_A	424.319	250.141
	TAM_C	Tumor_B	316.106	209.198
	TAM_C	Tumor_C	415.024	295.509
	TAM_C	Tumor_D	217.857	149.747
	TAM_C	Vessel_A	132.901	191.514
	TAM_C	Vessel_B	338.711	265.289
	TAM_D	T_Cell	110.81	99.8061
	TAM_D	Tumor_A	95.54	82.5038
	TAM_D	Tumor_B	104.104	87.2441
	TAM_D	Tumor_C	135.744	101.303
	TAM_D	Tumor_D	148.397	100.3
	TAM_D	Vessel_A	232.395	174.089
	TAM_D	Vessel_B	123.689	102.652
	T_Cell	Tumor_A	24.7179	17.0203
	T_Cell	Tumor_B	26.005	20.1973
	T_Cell	Tumor_C	26.9878	25.6283
	T_Cell	Tumor_D	26.7222	15.9359
	T_Cell	Vessel_A	102.559	109.736
	T_Cell	Vessel_B	24.105	35.3098
	Tumor_A	Tumor_B	10.257	11.1575
	Tumor_A	Tumor_C	11.6087	36.9551
	Tumor_A	Tumor_D	22.4894	26.8649
	Tumor_A	Vessel_A	233.287	201.002
	Tumor_A	Vessel_B	39.4429	85.1049
	Tumor_B	Tumor_C	29.8299	63.7503
	Tumor_B	Tumor_D	16.7519	19.0032
	Tumor_B	Vessel_A	337.653	243.102
	Tumor_B	Vessel_B	55.3063	97.2508
	Tumor_C	Tumor_D	27.2319	23.2786
	Tumor_C	Vessel_A	217.571	191.544
	Tumor_C	Vessel_B	57.6544	86.3567
	Tumor_D	Vessel_A	412.677	241.137
	Tumor_D	Vessel_B	211.549	205.152
	Vessel_A	Vessel_B	57.529	67.7026
	Rebound
	from	to	weight_mean	weight_SD
	Astrocyte_A	Astrocyte_B	101.97	99.3959
	Astrocyte_A	CD45+	496.388	362.393
	Astrocyte_A	Fibroblast	294.391	222.41
	Astrocyte_A	Neuron_A	75.6377	165.04
	Astrocyte_A	Neutrophil	219.838	186.366
	Astrocyte_A	TAM_A	98.6548	108.354
	Astrocyte_A	TAM_B	51.029	60.818
	Astrocyte_A	TAM_C	97.3269	120.306
	Astrocyte_A	TAM_D	325.075	287.393
	Astrocyte_A	T_Cell	91.4292	103.314
	Astrocyte_A	Tumor_A	218.238	181.4
	Astrocyte_A	Tumor_B	268.632	220.375
	Astrocyte_A	Tumor_C	215.259	183.44
	Astrocyte_A	Tumor_D	298.781	215.138
	Astrocyte_A	Vessel_A	50.1973	36.3643
	Astrocyte_A	Vessel_B	116.525	101.835
	Astrocyte_B	CD45+	325.022	293.677
	Astrocyte_B	Fibroblast	182.195	162.511
	Astrocyte_B	Neuron_A	148.904	282.354
	Astrocyte_B	Neutrophil	151.637	129.793
	Astrocyte_B	TAM_A	74.212	75.7173
	Astrocyte_B	TAM_B	33.8862	33.8919
	Astrocyte_B	TAM_C	184.7	259.177
	Astrocyte_B	TAM_D	345.901	297.402
	Astrocyte_B	T_Cell	64.0631	85.4282
	Astrocyte_B	Tumor_A	128.099	152.933
	Astrocyte_B	Tumor_B	152.671	184.699
	Astrocyte_B	Tumor_C	121.786	140.207
	Astrocyte_B	Tumor_D	192.762	183.832
	Astrocyte_B	Vessel_A	54.8475	44.9259
	Astrocyte_B	Vessel_B	84.2803	79.8854
	CD45+	Fibroblast	202.719	133.336
	CD45+	Neuron_A	571.649	424.234
	CD45+	Neutrophil	76.5341	68.1377
	CD45+	TAM_A	58.0003	41.3371
	CD45+	TAM_B	37.5364	25.4739
	CD45+	TAM_C	703.01	488.771
	CD45+	TAM_D	475.361	244.054
	CD45+	T_Cell	20.3513	29.2228
	CD45+	Tumor_A	25.064	43.7239
	CD45+	Tumor_B	59.9535	58.4291
	CD45+	Tumor_C	32.9585	37.7679
	CD45+	Tumor_D	122.678	97.1177
	CD45+	Vessel_A	79.4923	59.3888
	CD45+	Vessel_B	87.4981	62.3168
	Fibroblast	Neuron_A	454.752	400.265
	Fibroblast	Neutrophil	138.982	127.519
	Fibroblast	TAM_A	85.3585	71.7854
	Fibroblast	TAM_B	34.0364	33.6198
	Fibroblast	TAM_C	465.081	465.987
	Fibroblast	TAM_D	347.726	314.108
	Fibroblast	T_Cell	37.4755	73.1125
	Fibroblast	Tumor_A	52.8419	125.533
	Fibroblast	Tumor_B	85.3529	167.327
	Fibroblast	Tumor_C	42.7856	68.7133
	Fibroblast	Tumor_D	167.054	186.145
	Fibroblast	Vessel_A	78.3244	72.2385
	Fibroblast	Vessel_B	63.4774	80.0488
	Neuron_A	Neutrophil	224.637	171.007
	Neuron_A	TAM_A	143.106	145.671
	Neuron_A	TAM_B	72.7343	87.5864
	Neuron_A	TAM_C	71.1328	62.1395
	Neuron_A	TAM_D	448.077	367.98
	Neuron_A	T_Cell	149.381	139.179
	Neuron_A	Tumor_A	306.345	190.237
	Neuron_A	Tumor_B	409.543	215.809
	Neuron_A	Tumor_C	278.161	193.29
	Neuron_A	Tumor_D	429	216.128
	Neuron_A	Vessel_A	41.2656	23.5933
	Neuron_A	Vessel_B	168.671	129.176
	Neutrophil	TAM_A	55.3244	56.672
	Neutrophil	TAM_B	37.7716	28.8111
	Neutrophil	TAM_C	485.25	437.856
	Neutrophil	TAM_D	414.599	274.519
	Neutrophil	T_Cell	34.2579	42.8353
	Neutrophil	Tumor_A	77.4701	130.086
	Neutrophil	Tumor_B	101.75	146.398
	Neutrophil	Tumor_C	71.6225	101.118
	Neutrophil	Tumor_D	134.479	149.03
	Neutrophil	Vessel_A	74.4647	56.4723
	Neutrophil	Vessel_B	90.4185	69.456
	TAM_A	TAM_B	29.4295	24.1109
	TAM_A	TAM_C	355.923	365.69
	TAM_A	TAM_D	378.161	308.378
	TAM_A	T_Cell	40.2102	52.1273
	TAM_A	Tumor_A	83.718	115.415
	TAM_A	Tumor_B	103.423	133.467
	TAM_A	Tumor_C	80.9602	100.423
	TAM_A	Tumor_D	146.508	145.221
	TAM_A	Vessel_A	85.4128	57.6719
	TAM_A	Vessel_B	98.1498	72.6546
	TAM_B	TAM_C	298.324	339.32
	TAM_B	TAM_D	310.321	274.647
	TAM_B	T_Cell	45.9483	70.7502
	TAM_B	Tumor_A	97.7469	152.719
	TAM_B	Tumor_B	123.002	176.375
	TAM_B	Tumor_C	94.6218	136.223
	TAM_B	Tumor_D	192.258	177.333
	TAM_B	Vessel_A	73.2537	55.0327
	TAM_B	Vessel_B	82.8923	78.2824
	TAM_C	TAM_D	431.587	328.864
	TAM_C	T_Cell	140.866	129.508
	TAM_C	Tumor_A	285.338	181.029
	TAM_C	Tumor_B	376.513	208.037
	TAM_C	Tumor_C	275.747	191.383
	TAM_C	Tumor_D	400.758	207.771
	TAM_C	Vessel_A	45.1965	27.8799
	TAM_C	Vessel_B	156.95	120.405
	TAM_D	T_Cell	33.5789	43.829
	TAM_D	Tumor_A	82.8744	104.213
	TAM_D	Tumor_B	88.6624	133.703
	TAM_D	Tumor_C	66.522	88.8471
	TAM_D	Tumor_D	105.879	152.047
	TAM_D	Vessel_A	84.1041	56.9796
	TAM_D	Vessel_B	71.5076	54.3859
	T_Cell	Tumor_A	33.4137	75.3389
	T_Cell	Tumor_B	53.7928	83.0238
	T_Cell	Tumor_C	40.2623	66.0645
	T_Cell	Tumor_D	149.577	129.817
	T_Cell	Vessel_A	83.0524	60.1933
	T_Cell	Vessel_B	69.2341	55.0794
	Tumor_A	Tumor_B	35.6065	32.9084
	Tumor_A	Tumor_C	18.5331	15.2564
	Tumor_A	Tumor_D	180.138	122.221
	Tumor_A	Vessel_A	94.331	57.5116
	Tumor_A	Vessel_B	78.6938	50.5393
	Tumor_B	Tumor_C	16.9309	15.6398
	Tumor_B	Tumor_D	126.356	119.349
	Tumor_B	Vessel_A	100.2	62.2505
	Tumor_B	Vessel_B	71.0048	51.761
	Tumor_C	Tumor_D	130.102	114.444
	Tumor_C	Vessel_A	99.3098	58.6587
	Tumor_C	Vessel_B	78.0251	50.3526
	Tumor_D	Vessel_A	99.4874	77.0911
	Tumor_D	Vessel_B	80.3911	61.1436
	Vessel_A	Vessel_B	124.417	126.353

## Sheet: Fig. 6A
	Fig. 6A
		Astrocyte_A	Astrocyte_B	CD45+	Fibroblast	Neuron_A	Neuron_B	Neutrophil	OPC-Like	TAM_A	TAM_B	TAM_C	TAM_D	T_Cell	Tumor_A	Tumor_B	Tumor_C	Vessel_A	Vessel_B	Vessel_C
	1	0.381437	0.0976073	0.00441831	0.00949003	0.139301	0.0377112	0.00207432	0.0402315	0.00804837	0.0423058	0.0697284	0.00447017	0.011554	0.00711493	0.0110769	0.0219152	0.0857214	0.0199861	0.0058081
	2	0.058883	0.165081	0.0680831	0.0658507	0.051135	0.0180597	0.015992	0.0205559	0.0807535	0.11032	0.014064	0.0323672	0.0679162	0.0239135	0.0239135	0.0408819	0.0315397	0.0778807	0.0328092
	3	0.0949095	0.026918	0.00519096	0.00363668	0.506481	0.0354501	0.00281029	0.0342406	0.014637	0.0434131	0.0516907	0.00440561	0.0104065	0.0191193	0.0172175	0.0284805	0.0757875	0.0170998	0.00810523
	4	0.0124079	0.0313188	0.012913	0.013943	0.0255883	0.0079748	0.00183821	0.0830758	0.0261627	0.0327807	0.00549679	0.00474804	0.00426274	0.276658	0.138016	0.288	0.00827589	0.0247227	0.00181642
	5	0.0236192	0.115241	0.0680335	0.0733623	0.0251273	0.00302944	0.0332495	0.0107626	0.455273	0.0368517	0.00131145	0.010614	0.0568337	0.021652	0.011261	0.0209482	0.00626872	0.0239995	0.00256169
	6	0.0158616	0.029271	0.00337763	0.00218781	0.0299994	0.00844017	0.000448449	0.251023	0.0142104	0.0470897	0.0134198	0.00201154	0.00252479	0.0549233	0.110106	0.389347	0.0113253	0.0137542	0.000679154
	7	0.00947361	0.0209193	0.0061495	0.00174327	0.0188168	0.00556154	0.000983736	0.147874	0.0183433	0.0333738	0.00573541	0.00211618	0.00225115	0.0823753	0.146778	0.481182	0.00589555	0.0101027	0.000324862
	8	0.0113049	0.0232775	0.00784264	0.00965126	0.0176251	0.00641165	0.00135282	0.113178	0.0217763	0.0260189	0.00461496	0.00406508	0.00261554	0.119198	0.282572	0.321155	0.00544175	0.0209071	0.000991096
	9	0.0807293	0.0143211	0.00135466	0.0011091	0.717178	0.0111692	0.000520816	0.0140378	0.00347571	0.019192	0.0495396	0.000966074	0.0031222	0.00295759	0.00358095	0.00727794	0.0595917	0.00806591	0.00181071
	10	0.00803829	0.0207369	0.00656636	0.0193353	0.0185053	0.00447539	0.000645019	0.0591431	0.0208607	0.0277679	0.00281088	0.00595955	0.00303404	0.311229	0.297229	0.166085	0.0044326	0.0214905	0.00165535
	11	0.00823504	0.0175296	0.00764919	0.0113678	0.0198169	0.00598515	0.00128802	0.0735232	0.0277278	0.0294708	0.00443121	0.0040822	0.00287312	0.161607	0.401662	0.199101	0.00474699	0.0179326	0.000970172
	12	0.0336449	0.0259606	0.00290049	0.0032635	0.0698489	0.0134098	0.000352228	0.29718	0.00699424	0.0322648	0.0204292	0.00177552	0.00340727	0.0891676	0.163254	0.201622	0.0193258	0.0134062	0.00179349
	13	0.00806594	0.0238008	0.00819104	0.0151148	0.0198983	0.00290167	0.000807682	0.0425461	0.0153623	0.0253373	0.0030866	0.00775048	0.00492496	0.5423	0.125338	0.135576	0.00509628	0.0122023	0.00169967
	14	0.0158884	0.0662135	0.0677983	0.470734	0.00363251	0.00190887	0.00652926	0.00556196	0.0630801	0.0352806	0.00331865	0.0403178	0.0699644	0.03579	0.0141133	0.022855	0.0149983	0.0328315	0.0291836
	15	0.108349	0.0239867	0.00250176	0.00159031	0.130808	0.506625	0.000421151	0.0157146	0.00329377	0.0315234	0.0525244	0.0024829	0.00662526	0.00543724	0.00695841	0.0119745	0.0721802	0.0133448	0.00365835

## Sheet: Fig. 6B
Fig. 6B
		Astrocyte_A	Astrocyte_B	CD45+	Fibroblast	Neuron_A	Neutrophil	TAM_A	TAM_B	TAM_C	TAM_D	T_Cell	Tumor_A	Tumor_B	Tumor_C	Tumor_D	Vessel_A	Vessel_B
	1	0.0182943	0.0146062	0.032168	0.0224047	0.00293846	0.01265	0.0423966	0.0724017	0.000732462	0.018346	0.167768	0.418038	0.0568046	0.0427155	0.0168035	0.0209915	0.0399407
	2	0.00282244	0.00177541	0.00301364	0.00245826	0.000145674	0.00598175	0.00776627	0.0178815	0.000309558	0.00241273	0.0327949	0.587705	0.247747	0.0652257	0.00796657	0.00473442	0.00925943
	3	0.165475	0.0893624	0.0131681	0.0246594	0.125501	0.0204498	0.105708	0.207336	0.0198401	0.0242138	0.0721958	0.0162989	0.0108581	0.0065899	0.0122535	0.0434441	0.0426467
	4	0.00521254	0.00493142	0.00402947	0.00473229	0.000866805	0.00728585	0.00985112	0.0233686	0.000374835	0.00201474	0.0362067	0.385951	0.386103	0.0897026	0.0167738	0.00730927	0.0152862
	5	0.0064067	0.00579824	0.00846472	0.00901949	0.00141377	0.00442027	0.0120081	0.0260026	0.000393708	0.00279175	0.0523989	0.243974	0.159827	0.424614	0.0300113	0.00429499	0.00816049
	6	0.0144396	0.0241339	0.00754003	0.0387191	0.0043377	0.0171761	0.0207278	0.0554585	0.00110626	0.00701601	0.052984	0.154148	0.0939156	0.0560116	0.419971	0.00902475	0.0232897
	7	0.00228064	0.00215863	0.00822157	0.00271237	0.000103239	0.00278745	0.00636327	0.0158425	0.000103239	0.0015392	0.0416428	0.554459	0.0745197	0.270298	0.00763968	0.0037166	0.00561244
	8	0.00458754	0.00257166	0.0172433	0.00483718	0.00019311	0.00382923	0.0139793	0.0305821	0.00020253	0.0061183	0.0688132	0.700486	0.0382311	0.0821001	0.00814831	0.00618424	0.0118928
	9	0.162862	0.0256244	0.00447667	0.00775822	0.376304	0.00917617	0.010898	0.0522211	0.122268	0.00587437	0.0193854	0.00222821	0.000729232	0.00451719	0.00034436	0.176029	0.0193044
	10	0.00284835	0.000305453	0.00783869	0.000946905	3.43634739181233e-05	0.00171436	0.00650997	0.0153528	0.000125999	0.00308889	0.0280444	0.843093	0.0325804	0.0513467	0.00145472	0.00176399	0.00295144
	11	0.0532924	0.0202337	0.0651999	0.0366176	0.0274184	0.0326335	0.0879404	0.0964681	0.00615515	0.0138099	0.308541	0.0785845	0.0379829	0.0246878	0.0188236	0.0361475	0.0554635
	12	0.336553	0.0402318	0.00403158	0.0010079	0.273791	0.00986897	0.0306778	0.0905006	0.0764321	0.00224677	0.0396019	0.00277171	0.000881908	0.00159583	0.000545943	0.077209	0.0120527
	13	0.0103178	0.0113234	0.00319791	0.00496782	0.00243363	0.00776348	0.0118665	0.0334875	0.000804505	0.004465	0.0375905	0.182482	0.52502	0.0931818	0.0466211	0.00864843	0.0158286
	14	0.00208807	0.000880419	0.00309315	0.00118428	4.67479041356313e-05	0.0032334	0.00652912	0.0150139	0.000194783	0.00232181	0.0250179	0.737152	0.13673	0.0552171	0.00308536	0.00257113	0.00564091
	15	0.141796	0.0115866	0.00175527	0.000221625	0.583566	0.00684379	0.00851041	0.0512841	0.0881714	0.000523036	0.013395	0.00154251	0.000150705	0.00308502	0.00010638	0.0823205	0.00514171

[truncated: 15 more sheets: Fig. 6C, Fig. 6D, Fig. S1B, Fig. S5C, Fig. S5D, Fig. S5E, Fig. S5F, Fig. S5G, Fig. S5H, Fig. S5I, Fig. S7A, Fig. S7B, Fig. S7C, Fig. S7D, Fig. S7E]
